# Supplementary material for: 6β-Hy­droxy­eremophil-7(11)-en-8β,12-olide
Source: Acta Crystallogr Sect E Struct Rep Online. 2011 May 7;67(Pt 6):o1361. doi: 10.1107/S1600536811016308 (PMC3120521; doi:10.1107/S1600536811016308)
Supplement: Supplementary file 1 [file e-67-o1361-sup1.cif]

##############################################################################
#                                                                            #
# This CIF contains the data in a paper accepted for publication in          #
# Acta Crystallographica Section E. It conforms to the requirements of       #
# Notes for Authors for Acta Crystallographica Section E, and has been       #
# peer reviewed under the auspices of the IUCr Commission on Journals.       #
#                                                                            #
# Full details of the Crystallographic Information File format               #
# are given in the paper "The Crystallographic Information File (CIF):       #
# a New Standard Archive File for Crystallography" by S. R. Hall, F. H.      #
# Allen and I. D. Brown [Acta Cryst. (1991), A47, 655-685].                  #
#                                                                            #
# The current version of the core CIF dictionary is obtainable from          #
# ftp://ftp.iucr.org/pub/cif_core.dic.                                       #
#                                                                            #
# Software is freely available for graphical display of the structure(s)     #
# in this CIF. For information consult the CIF software page                 #
# http://www.iucr.org/resources/cif/software.                                #
#                                                                            #
# This file may be used for bona fide research purposes within the           #
# scientific community so long as proper attribution is given to the journal # 
# article from which it was obtained.                                        #
#                                                                            #
##############################################################################
data_I
_audit_creation_method     SHELXL-97
_chemical_name_systematic
;
6\b-Hydroxyeremophil-7(11)-en-8\b,12-olide
;
_chemical_name_common     ' '
_chemical_formula_moiety     'C15 H22 O3'
_chemical_formula_sum     'C15 H22 O3'
_chemical_formula_iupac     'C15 H22 O3'
_chemical_formula_weight     250.33
_chemical_melting_point     ?
_symmetry_cell_setting     orthorhombic
_symmetry_space_group_name_H-M     'P 21 21 21'
_symmetry_space_group_name_Hall     'P 2ac 2ab'
loop_
    _symmetry_equiv_pos_as_xyz
    'x, y, z'
    '-x+1/2, -y, z+1/2'
    '-x, y+1/2, -z+1/2'
    'x+1/2, -y+1/2, -z'
_cell_length_a     8.0141(16)
_cell_length_b     9.969(2)
_cell_length_c     16.482(3)
_cell_angle_alpha     90.00
_cell_angle_beta     90.00
_cell_angle_gamma     90.00
_cell_volume     1316.8(5)
_cell_formula_units_Z     4
_cell_measurement_reflns_used     8965
_cell_measurement_theta_min     2.39
_cell_measurement_theta_max     27.48
_cell_measurement_temperature     293(2)
_exptl_crystal_description     'block'
_exptl_crystal_colour     'colourless'
_exptl_crystal_size_max     0.60
_exptl_crystal_size_mid     0.60
_exptl_crystal_size_min     0.30
_exptl_crystal_density_diffrn     1.263
_exptl_crystal_density_meas     ?
_exptl_crystal_density_method     'not measured'
_exptl_crystal_F_000     544
_exptl_absorpt_coefficient_mu     0.086
_exptl_absorpt_correction_type     multi-scan
_exptl_absorpt_process_details
;
(ABSCOR; Higashi, 1995)
;
_exptl_absorpt_correction_T_min     0.9501
_exptl_absorpt_correction_T_max     0.9746
_exptl_special_details
;
Since the two skeleton methyl groups in eremophilenolides are in biogenic \b
orientation, we assigned the relative stereochemistry of the title
eremophilenolide,
by reference to the structures of related eremophilenolides in Wang <i>et
al.</i> (2000) and Fu <i>et al.</i> (2007) although the absolute configuration
could not be reliably determined from anomalous dispersion effects with Mo
radiation used in the experiment. Furthermore, the relative stereochemistry in
the title compound was confirmed by NMR data. ^13^C NMR(125 MHz, CDCl~3~, \d,
p.p.m.): 175.15(C1), 162.95(C3), 122.08(C2), 77.55(C4), 70.18(C12),
45.60(C11), 35.88(C5), 35.31(C6), 31.68(C10), 28.33(C7), 28.33(C9), 20.17(C8),
18.96(C14), 15.14(C15), 8.93(C13).
;
_diffrn_ambient_temperature     293(2)
_diffrn_radiation_type     MoK\a
_diffrn_radiation_wavelength     0.71073
_diffrn_radiation_source     'fine-focus sealed tube'
_diffrn_radiation_monochromator     graphite
_diffrn_measurement_device_type     'Rigaku R-AXIS RAPID IP'
_diffrn_measurement_method     \w
_diffrn_detector_area_resol_mean     ?
_diffrn_reflns_number     8965
_diffrn_reflns_av_R_equivalents     0.0605
_diffrn_reflns_av_sigmaI/netI     0.0569
_diffrn_reflns_theta_min     2.39
_diffrn_reflns_theta_max     27.48
_diffrn_reflns_theta_full     27.48
_diffrn_measured_fraction_theta_max     0.999
_diffrn_measured_fraction_theta_full     0.999
_diffrn_reflns_limit_h_min     0
_diffrn_reflns_limit_h_max     10
_diffrn_reflns_limit_k_min     0
_diffrn_reflns_limit_k_max     12
_diffrn_reflns_limit_l_min     0
_diffrn_reflns_limit_l_max     21
_diffrn_standards_number     ?
_diffrn_standards_interval_count     ?
_diffrn_standards_interval_time     ?
_diffrn_standards_decay_%     ?
_refine_special_details
;
Refinement of <i>F</i>^2^ against ALL reflections. The weighted <i>R</i>-factor
<i>wR</i> and goodness of fit <i>S</i> are based on <i>F</i>^2^, conventional
<i>R</i>-factors <i>R</i> are based on <i>F</i>, with <i>F</i> set to zero for
negative <i>F</i>^2^. The threshold expression of <i>F</i>^2^ >
\s(<i>F</i>^2^) is used only for calculating <i>R</i>-factors(gt) <i>etc.</i>
and is not relevant to the choice of reflections for refinement.
<i>R</i>-factors based on <i>F</i>^2^ are statistically about twice as large
as those based on <i>F</i>, and <i>R</i>- factors based on ALL data will be
even larger.
;
_reflns_number_total     1744
_reflns_number_gt     1314
_reflns_threshold_expression     I>2\s(I)
_refine_ls_structure_factor_coef     Fsqd
_refine_ls_matrix_type     full
_refine_ls_R_factor_all     0.0588
_refine_ls_R_factor_gt     0.0466
_refine_ls_wR_factor_gt     0.1019
_refine_ls_wR_factor_ref     0.1074
_refine_ls_goodness_of_fit_ref     0.945
_refine_ls_restrained_S_all     0.945
_refine_ls_number_reflns     1744
_refine_ls_number_parameters     168
_refine_ls_number_restraints     0
_refine_ls_hydrogen_treatment     constr
_refine_ls_weighting_scheme     calc
_refine_ls_weighting_details
         'calc w=1/[\s^2^(Fo^2^)+(0.0635P)^2^+0.0000P] where P=(Fo^2^+2Fc^2^)/3'
_atom_sites_solution_hydrogens     geom
_atom_sites_solution_primary     direct
_atom_sites_solution_secondary     difmap
_refine_ls_shift/su_max     0.002
_refine_ls_shift/su_mean     0.000
_refine_diff_density_max     0.209
_refine_diff_density_min     -0.195
_refine_ls_extinction_method     'SHELXL97 (Sheldrick, 2008)'
_refine_ls_extinction_coef     0.180(11)
_refine_ls_extinction_expression
                                  'Fc^*^=kFc[1+0.001xFc^2^\l^3^/sin(2\q)]^-1/4^'
_refine_ls_abs_structure_details     ?
_refine_ls_abs_structure_Flack     ?
loop_
    _atom_type_symbol
    _atom_type_description
    _atom_type_scat_dispersion_real
    _atom_type_scat_dispersion_imag
    _atom_type_scat_source
    'C' 'C' 0.0033 0.0016
                         'International Tables Vol C Tables 4.2.6.8 and 6.1.1.4'
    'H' 'H' 0.0000 0.0000
                         'International Tables Vol C Tables 4.2.6.8 and 6.1.1.4'
    'O' 'O' 0.0106 0.0060
                         'International Tables Vol C Tables 4.2.6.8 and 6.1.1.4'
_computing_data_collection     'RAPID-AUTO (Rigaku, 2000)'
_computing_cell_refinement     'RAPID-AUTO (Rigaku, 2000)'
_computing_data_reduction     'CrystalStructure (Rigaku/MSC, 2000)'
_computing_structure_solution     'SHELXS97 (Sheldrick, 2008)'
_computing_structure_refinement     'SHELXL97 (Sheldrick, 2008)'
_computing_molecular_graphics     'SHELXTL (Sheldrick, 2008)'
_computing_publication_material     'SHELXL97 (Sheldrick, 2008)'
loop_
    _atom_site_type_symbol
    _atom_site_label
    _atom_site_fract_x
    _atom_site_fract_y
    _atom_site_fract_z
    _atom_site_U_iso_or_equiv
    _atom_site_adp_type
    _atom_site_calc_flag
    _atom_site_refinement_flags
    _atom_site_occupancy
    _atom_site_symmetry_multiplicity
    _atom_site_disorder_assembly
    _atom_site_disorder_group
    C C1 0.1478(3) 1.0934(2) -0.03828(13) 0.0498(5) Uani d . 1 1 . .
    C C2 0.3268(3) 1.0825(2) -0.05855(13) 0.0440(5) Uani d . 1 1 . .
    C C3 0.4112(3) 1.0805(2) 0.01139(12) 0.0413(5) Uani d . 1 1 . .
    C C4 0.2914(2) 1.0938(3) 0.08081(12) 0.0481(6) Uani d . 1 1 . .
    H H4 0.3130 1.1778 0.1099 0.058 Uiso calc R 1 1 . .
    C C5 0.3057(3) 0.9777(3) 0.13851(14) 0.0539(6) Uani d . 1 1 . .
    H H5A 0.2681 0.8962 0.1120 0.065 Uiso calc R 1 1 . .
    H H5B 0.2354 0.9933 0.1854 0.065 Uiso calc R 1 1 . .
    C C6 0.4879(3) 0.9612(3) 0.16573(12) 0.0468(5) Uani d . 1 1 . .
    H H6 0.4924 0.8796 0.1989 0.056 Uiso calc R 1 1 . .
    C C7 0.5409(3) 1.0768(3) 0.22055(13) 0.0549(6) Uani d . 1 1 . .
    H H7A 0.4673 1.0804 0.2672 0.066 Uiso calc R 1 1 . .
    H H7B 0.5293 1.1606 0.1911 0.066 Uiso calc R 1 1 . .
    C C8 0.7215(3) 1.0626(3) 0.24987(13) 0.0614(7) Uani d . 1 1 . .
    H H8A 0.7529 1.1411 0.2811 0.074 Uiso calc R 1 1 . .
    H H8B 0.7314 0.9845 0.2846 0.074 Uiso calc R 1 1 . .
    C C9 0.8371(3) 1.0479(3) 0.17726(13) 0.0550(6) Uani d . 1 1 . .
    H H9A 0.9506 1.0361 0.1965 0.066 Uiso calc R 1 1 . .
    H H9B 0.8336 1.1297 0.1455 0.066 Uiso calc R 1 1 . .
    C C10 0.7906(3) 0.9293(2) 0.12286(13) 0.0497(6) Uani d . 1 1 . .
    H H10 0.8622 0.9345 0.0748 0.060 Uiso calc R 1 1 . .
    C C11 0.6069(2) 0.9379(2) 0.09238(12) 0.0427(5) Uani d . 1 1 . .
    C C12 0.5903(2) 1.0574(2) 0.03156(12) 0.0413(5) Uani d . 1 1 . .
    H H12 0.6343 1.1384 0.0576 0.050 Uiso calc R 1 1 . .
    C C13 0.3809(3) 1.0747(3) -0.14545(12) 0.0561(6) Uani d . 1 1 . .
    H H13A 0.4807 1.1265 -0.1528 0.084 Uiso calc R 1 1 . .
    H H13B 0.2943 1.1096 -0.1797 0.084 Uiso calc R 1 1 . .
    H H13C 0.4024 0.9829 -0.1596 0.084 Uiso calc R 1 1 . .
    C C14 0.5597(3) 0.8095(2) 0.04675(15) 0.0633(7) Uani d . 1 1 . .
    H H14A 0.6471 0.7864 0.0095 0.095 Uiso calc R 1 1 . .
    H H14B 0.4578 0.8239 0.0173 0.095 Uiso calc R 1 1 . .
    H H14C 0.5444 0.7377 0.0848 0.095 Uiso calc R 1 1 . .
    C C15 0.8317(4) 0.7963(3) 0.16557(18) 0.0727(8) Uani d . 1 1 . .
    H H15A 0.9469 0.7961 0.1815 0.109 Uiso calc R 1 1 . .
    H H15B 0.8113 0.7230 0.1291 0.109 Uiso calc R 1 1 . .
    H H15C 0.7625 0.7867 0.2128 0.109 Uiso calc R 1 1 . .
    O O1 0.0277(2) 1.09467(19) -0.08281(10) 0.0629(5) Uani d . 1 1 . .
    O O2 0.12877(17) 1.09976(19) 0.04302(9) 0.0568(5) Uani d . 1 1 . .
    O O3 0.67936(19) 1.0359(2) -0.04189(9) 0.0647(6) Uani d . 1 1 . .
    H H3 0.7767 1.0594 -0.0360 0.097 Uiso calc R 1 1 . .
loop_
    _atom_site_aniso_label
    _atom_site_aniso_U_11
    _atom_site_aniso_U_22
    _atom_site_aniso_U_33
    _atom_site_aniso_U_12
    _atom_site_aniso_U_13
    _atom_site_aniso_U_23
    C1 0.0432(11) 0.0585(13) 0.0476(11) -0.0017(11) -0.0011(10) 0.0074(12)
    C2 0.0401(10) 0.0499(12) 0.0420(10) -0.0017(10) -0.0004(9) 0.0037(10)
    C3 0.0377(9) 0.0479(11) 0.0383(9) -0.0040(10) 0.0045(9) 0.0014(9)
    C4 0.0310(9) 0.0733(15) 0.0399(10) 0.0022(11) 0.0015(9) 0.0018(11)
    C5 0.0352(10) 0.0824(17) 0.0441(11) -0.0036(12) 0.0082(9) 0.0135(12)
    C6 0.0361(10) 0.0641(13) 0.0403(10) -0.0009(10) 0.0069(9) 0.0113(10)
    C7 0.0448(11) 0.0820(16) 0.0378(10) 0.0094(13) 0.0056(10) -0.0024(11)
    C8 0.0484(12) 0.0904(19) 0.0455(11) -0.0002(14) -0.0053(11) -0.0075(13)
    C9 0.0384(11) 0.0781(16) 0.0486(11) -0.0010(12) -0.0044(11) -0.0014(12)
    C10 0.0381(11) 0.0629(14) 0.0481(11) 0.0058(11) 0.0048(10) 0.0028(11)
    C11 0.0356(10) 0.0507(12) 0.0418(10) -0.0012(9) 0.0024(9) -0.0009(9)
    C12 0.0327(9) 0.0556(12) 0.0357(9) -0.0045(9) 0.0031(8) 0.0033(10)
    C13 0.0574(14) 0.0724(15) 0.0386(10) -0.0003(13) 0.0000(11) 0.0016(11)
    C14 0.0605(14) 0.0576(13) 0.0717(15) -0.0026(12) -0.0018(14) -0.0084(13)
    C15 0.0631(16) 0.0726(16) 0.0825(17) 0.0173(14) -0.0060(16) 0.0115(15)
    O1 0.0436(8) 0.0838(12) 0.0612(9) -0.0014(9) -0.0117(8) 0.0080(9)
    O2 0.0333(7) 0.0884(12) 0.0488(8) 0.0062(9) 0.0030(7) 0.0099(9)
    O3 0.0375(8) 0.1178(16) 0.0388(7) -0.0027(10) 0.0079(7) -0.0008(10)
_geom_special_details
;
All e.s.d.'s (except the e.s.d. in the dihedral angle between two l.s. planes)
are estimated using the full covariance matrix. The cell e.s.d.'s are taken
into account individually in the estimation of e.s.d.'s in distances, angles
and torsion angles; correlations between e.s.d.'s in cell parameters are only
used when they are defined by crystal symmetry. An approximate (isotropic)
treatment of cell e.s.d.'s is used for estimating e.s.d.'s involving l.s.
planes.
;
loop_
    _geom_bond_atom_site_label_1
    _geom_bond_atom_site_label_2
    _geom_bond_site_symmetry_2
    _geom_bond_distance
    _geom_bond_publ_flag
    C1 O1 . 1.210(3) ?
    C1 O2 . 1.350(3) ?
    C1 C2 . 1.477(3) ?
    C2 C3 . 1.337(3) ?
    C2 C13 . 1.499(3) ?
    C3 C12 . 1.492(3) ?
    C3 C4 . 1.500(3) ?
    C4 O2 . 1.445(2) ?
    C4 C5 . 1.502(3) ?
    C4 H4 . 0.9800 ?
    C5 C6 . 1.536(3) ?
    C5 H5A . 0.9700 ?
    C5 H5B . 0.9700 ?
    C6 C7 . 1.525(4) ?
    C6 C11 . 1.557(3) ?
    C6 H6 . 0.9800 ?
    C7 C8 . 1.532(3) ?
    C7 H7A . 0.9700 ?
    C7 H7B . 0.9700 ?
    C8 C9 . 1.521(3) ?
    C8 H8A . 0.9700 ?
    C8 H8B . 0.9700 ?
    C9 C10 . 1.530(3) ?
    C9 H9A . 0.9700 ?
    C9 H9B . 0.9700 ?
    C10 C15 . 1.537(3) ?
    C10 C11 . 1.557(3) ?
    C10 H10 . 0.9800 ?
    C11 C14 . 1.532(3) ?
    C11 C12 . 1.563(3) ?
    C12 O3 . 1.421(2) ?
    C12 H12 . 0.9800 ?
    C13 H13A . 0.9600 ?
    C13 H13B . 0.9600 ?
    C13 H13C . 0.9600 ?
    C14 H14A . 0.9600 ?
    C14 H14B . 0.9600 ?
    C14 H14C . 0.9600 ?
    C15 H15A . 0.9600 ?
    C15 H15B . 0.9600 ?
    C15 H15C . 0.9600 ?
    O3 H3 . 0.8200 ?
loop_
    _geom_angle_atom_site_label_1
    _geom_angle_atom_site_label_2
    _geom_angle_atom_site_label_3
    _geom_angle_site_symmetry_1
    _geom_angle_site_symmetry_3
    _geom_angle
    _geom_angle_publ_flag
    O1 C1 O2 . . 120.8(2) ?
    O1 C1 C2 . . 129.5(2) ?
    O2 C1 C2 . . 109.71(19) ?
    C3 C2 C1 . . 107.30(19) ?
    C3 C2 C13 . . 132.62(19) ?
    C1 C2 C13 . . 120.07(19) ?
    C2 C3 C12 . . 132.96(19) ?
    C2 C3 C4 . . 109.45(18) ?
    C12 C3 C4 . . 117.38(17) ?
    O2 C4 C3 . . 104.59(16) ?
    O2 C4 C5 . . 111.93(18) ?
    C3 C4 C5 . . 111.4(2) ?
    O2 C4 H4 . . 109.6 ?
    C3 C4 H4 . . 109.6 ?
    C5 C4 H4 . . 109.6 ?
    C4 C5 C6 . . 109.90(18) ?
    C4 C5 H5A . . 109.7 ?
    C6 C5 H5A . . 109.7 ?
    C4 C5 H5B . . 109.7 ?
    C6 C5 H5B . . 109.7 ?
    H5A C5 H5B . . 108.2 ?
    C7 C6 C5 . . 110.9(2) ?
    C7 C6 C11 . . 113.71(18) ?
    C5 C6 C11 . . 111.80(17) ?
    C7 C6 H6 . . 106.7 ?
    C5 C6 H6 . . 106.7 ?
    C11 C6 H6 . . 106.7 ?
    C6 C7 C8 . . 112.3(2) ?
    C6 C7 H7A . . 109.1 ?
    C8 C7 H7A . . 109.1 ?
    C6 C7 H7B . . 109.1 ?
    C8 C7 H7B . . 109.1 ?
    H7A C7 H7B . . 107.9 ?
    C9 C8 C7 . . 109.66(18) ?
    C9 C8 H8A . . 109.7 ?
    C7 C8 H8A . . 109.7 ?
    C9 C8 H8B . . 109.7 ?
    C7 C8 H8B . . 109.7 ?
    H8A C8 H8B . . 108.2 ?
    C8 C9 C10 . . 112.8(2) ?
    C8 C9 H9A . . 109.0 ?
    C10 C9 H9A . . 109.0 ?
    C8 C9 H9B . . 109.0 ?
    C10 C9 H9B . . 109.0 ?
    H9A C9 H9B . . 107.8 ?
    C9 C10 C15 . . 110.24(19) ?
    C9 C10 C11 . . 112.15(19) ?
    C15 C10 C11 . . 113.4(2) ?
    C9 C10 H10 . . 106.9 ?
    C15 C10 H10 . . 106.9 ?
    C11 C10 H10 . . 106.9 ?
    C14 C11 C6 . . 110.74(18) ?
    C14 C11 C10 . . 110.26(19) ?
    C6 C11 C10 . . 109.67(16) ?
    C14 C11 C12 . . 107.52(16) ?
    C6 C11 C12 . . 109.39(17) ?
    C10 C11 C12 . . 109.22(17) ?
    O3 C12 C3 . . 108.46(17) ?
    O3 C12 C11 . . 112.88(18) ?
    C3 C12 C11 . . 110.02(16) ?
    O3 C12 H12 . . 108.5 ?
    C3 C12 H12 . . 108.5 ?
    C11 C12 H12 . . 108.5 ?
    C2 C13 H13A . . 109.5 ?
    C2 C13 H13B . . 109.5 ?
    H13A C13 H13B . . 109.5 ?
    C2 C13 H13C . . 109.5 ?
    H13A C13 H13C . . 109.5 ?
    H13B C13 H13C . . 109.5 ?
    C11 C14 H14A . . 109.5 ?
    C11 C14 H14B . . 109.5 ?
    H14A C14 H14B . . 109.5 ?
    C11 C14 H14C . . 109.5 ?
    H14A C14 H14C . . 109.5 ?
    H14B C14 H14C . . 109.5 ?
    C10 C15 H15A . . 109.5 ?
    C10 C15 H15B . . 109.5 ?
    H15A C15 H15B . . 109.5 ?
    C10 C15 H15C . . 109.5 ?
    H15A C15 H15C . . 109.5 ?
    H15B C15 H15C . . 109.5 ?
    C1 O2 C4 . . 108.92(16) ?
    C12 O3 H3 . . 109.5 ?
loop_
    _geom_torsion_atom_site_label_1
    _geom_torsion_atom_site_label_2
    _geom_torsion_atom_site_label_3
    _geom_torsion_atom_site_label_4
    _geom_torsion_site_symmetry_1
    _geom_torsion_site_symmetry_2
    _geom_torsion_site_symmetry_3
    _geom_torsion_site_symmetry_4
    _geom_torsion
    _geom_torsion_publ_flag
    O1 C1 C2 C3 . . . . -177.7(3) ?
    O2 C1 C2 C3 . . . . 1.0(3) ?
    O1 C1 C2 C13 . . . . 1.6(4) ?
    O2 C1 C2 C13 . . . . -179.7(2) ?
    C1 C2 C3 C12 . . . . 172.8(2) ?
    C13 C2 C3 C12 . . . . -6.4(4) ?
    C1 C2 C3 C4 . . . . -1.6(3) ?
    C13 C2 C3 C4 . . . . 179.2(3) ?
    C2 C3 C4 O2 . . . . 1.6(3) ?
    C12 C3 C4 O2 . . . . -173.75(18) ?
    C2 C3 C4 C5 . . . . 122.8(2) ?
    C12 C3 C4 C5 . . . . -52.6(3) ?
    O2 C4 C5 C6 . . . . 170.32(18) ?
    C3 C4 C5 C6 . . . . 53.6(3) ?
    C4 C5 C6 C7 . . . . 69.5(2) ?
    C4 C5 C6 C11 . . . . -58.5(3) ?
    C5 C6 C7 C8 . . . . 179.21(18) ?
    C11 C6 C7 C8 . . . . -53.8(3) ?
    C6 C7 C8 C9 . . . . 55.2(3) ?
    C7 C8 C9 C10 . . . . -56.9(3) ?
    C8 C9 C10 C15 . . . . -71.1(3) ?
    C8 C9 C10 C11 . . . . 56.3(3) ?
    C7 C6 C11 C14 . . . . 172.43(19) ?
    C5 C6 C11 C14 . . . . -61.0(3) ?
    C7 C6 C11 C10 . . . . 50.5(2) ?
    C5 C6 C11 C10 . . . . 177.0(2) ?
    C7 C6 C11 C12 . . . . -69.2(2) ?
    C5 C6 C11 C12 . . . . 57.3(2) ?
    C9 C10 C11 C14 . . . . -173.30(18) ?
    C15 C10 C11 C14 . . . . -47.6(3) ?
    C9 C10 C11 C6 . . . . -51.1(2) ?
    C15 C10 C11 C6 . . . . 74.6(3) ?
    C9 C10 C11 C12 . . . . 68.8(2) ?
    C15 C10 C11 C12 . . . . -165.52(19) ?
    C2 C3 C12 O3 . . . . 0.9(3) ?
    C4 C3 C12 O3 . . . . 174.9(2) ?
    C2 C3 C12 C11 . . . . -123.0(3) ?
    C4 C3 C12 C11 . . . . 51.0(3) ?
    C14 C11 C12 O3 . . . . -52.3(2) ?
    C6 C11 C12 O3 . . . . -172.67(16) ?
    C10 C11 C12 O3 . . . . 67.3(2) ?
    C14 C11 C12 C3 . . . . 69.0(2) ?
    C6 C11 C12 C3 . . . . -51.4(2) ?
    C10 C11 C12 C3 . . . . -171.41(18) ?
    O1 C1 O2 C4 . . . . 178.9(2) ?
    C2 C1 O2 C4 . . . . 0.1(3) ?
    C3 C4 O2 C1 . . . . -1.0(3) ?
    C5 C4 O2 C1 . . . . -121.8(2) ?
loop_
    _geom_hbond_atom_site_label_D
    _geom_hbond_atom_site_label_H
    _geom_hbond_atom_site_label_A
    _geom_hbond_site_symmetry_A
    _geom_hbond_distance_DH
    _geom_hbond_distance_HA
    _geom_hbond_distance_DA
    _geom_hbond_angle_DHA
    O3 H3 O1 1_655 0.82 2.18 2.931(2) 152
data_global
_journal_date_recd_electronic     2011-03-18
_journal_date_accepted     2011-04-29
_journal_name_full     'Acta Crystallographica, Section E'
_journal_year     2011
_journal_volume     67
_journal_issue      6
_journal_page_first     o1361
_journal_page_last     o1361
_journal_paper_category     QO
_journal_coeditor_code     LD2005
_publ_contact_author_name     'Wang, Wen-shu'
_publ_contact_author_address
;
College of Life and Environment Science
Minzu University of China
Beijing 100081
People's Republic of China
;
_publ_contact_author_email     wangws@muc.edu.cn
_publ_contact_author_fax     86-10-68932633
_publ_contact_author_phone     86-10-68936927
_publ_section_title
;
6\b-Hydroxyeremophil-7(11)-en-8\b,12-olide
;
loop_
    _publ_author_name
    _publ_author_footnote
    _publ_author_address
    'Su, Ri-Na' .
;
College of Life and Environment Science, Minzu University of China
Beijing 100081, People's Republic of China
;
    'Shi, Sha' .
;
College of Life and Environment Science, Minzu University of China
Beijing 100081, People's Republic of China
;
    'Wu, Hai-Bo' .
;
College of Life and Environment Science, Minzu University of China
Beijing 100081, People's Republic of China
;
    'Wang, Wen-Shu' .
;
College of Life and Environment Science, Minzu University of China
Beijing 100081, People's Republic of China
;
