# Supplementary material for: 6β-Hy­droxy­eremophil-7(11)-en-8β,12-olide
Source: Acta Crystallogr Sect E Struct Rep Online. 2011 May 7;67(Pt 6):o1361. doi: 10.1107/S1600536811016308 (PMC3120521; doi:10.1107/S1600536811016308)
Supplement: Supplementary file 2 [file e-67-o1361-Isup2.hkl]

# 
# h,k,l, Fc-squared, Fo-squared, sigma(Fo-squared) and status flag 
# 
data_I
_shelx_title ' A in P2(1)2(1)2(1)' 
_shelx_refln_list_code          4 
_shelx_F_calc_maximum      174.36 
_exptl_crystal_F_000       544.00 
_reflns_d_resolution_high  0.7701 
 
loop_ 
 _symmetry_equiv_pos_as_xyz 
 'x, y, z' 
 '-x+1/2, -y, z+1/2' 
 '-x, y+1/2, -z+1/2' 
 'x+1/2, -y+1/2, -z' 
 
_cell_length_a     8.0141 
_cell_length_b     9.9688 
_cell_length_c    16.4822 
_cell_angle_alpha  90.000 
_cell_angle_beta   90.000 
_cell_angle_gamma  90.000 
 
_shelx_F_squared_multiplier     1.000 
 
loop_ 
 _refln_index_h 
 _refln_index_k 
 _refln_index_l 
 _refln_F_squared_calc 
 _refln_F_squared_meas 
 _refln_F_squared_sigma 
 _refln_observed_status 
   2   0   0      652.99      612.13      6.37 o 
   4   0   0      299.76      278.84      3.00 o 
   6   0   0      360.64      384.38      5.41 o 
   8   0   0       29.75       28.27      2.07 o 
  10   0   0       45.82       47.54      3.41 o 
   1   1   0       52.53       44.89      0.31 o 
   2   1   0      240.93      207.50      2.66 o 
   3   1   0      289.51      286.10      3.58 o 
   4   1   0       81.37       75.08      3.55 o 
   5   1   0       44.12       51.27      1.04 o 
   6   1   0        3.86        4.69      1.34 o 
   7   1   0        0.47        1.46      1.16 o 
   8   1   0       42.35       41.88      1.89 o 
   9   1   0       35.66       38.39      2.62 o 
  10   1   0       12.04       14.49      2.31 o 
   0   2   0    30402.00    23576.34    224.32 o 
   1   2   0       56.53       56.27      0.80 o 
   2   2   0      530.23      520.79      8.55 o 
   3   2   0      833.28      968.45     26.25 o 
   4   2   0       29.51       25.19      1.04 o 
   5   2   0      116.33      107.47      2.02 o 
   6   2   0       74.93       86.42      2.51 o 
   7   2   0      453.17      445.44      5.23 o 
   8   2   0        1.57        0.37      1.40 o 
   9   2   0        0.86        0.49      1.28 o 
  10   2   0       49.43       48.89      3.41 o 
   1   3   0      292.78      250.27     23.99 o 
   2   3   0      158.61      128.57      3.16 o 
   4   3   0      107.93       93.64      2.52 o 
   5   3   0       61.86       61.03      4.77 o 
   6   3   0      163.95      144.47      2.64 o 
   7   3   0        5.37        7.55      1.16 o 
   8   3   0       41.81       42.97      3.29 o 
   9   3   0        0.02       -0.67      1.28 o 
  10   3   0       38.00       44.23      5.18 o 
   0   4   0      915.26      930.28     10.11 o 
   1   4   0       59.85       59.83      1.90 o 
   2   4   0      140.80      125.99      2.65 o 
   3   4   0       86.02       88.79      3.55 o 
   4   4   0       50.26       57.89      2.32 o 
   5   4   0        0.50        0.91      1.03 o 
   6   4   0        7.59        6.94      0.79 o 
   7   4   0      477.37      419.30     26.60 o 
   8   4   0       25.86       26.07      1.89 o 
   9   4   0        0.17        0.06      1.64 o 
   1   5   0     1268.27     1342.53     49.95 o 
   2   5   0        3.31        2.80      0.79 o 
   3   5   0      390.93      387.42     11.52 o 
   4   5   0       32.56       28.23      2.13 o 
   5   5   0      123.11      120.72      6.13 o 
   6   5   0      250.40      214.83     13.13 o 
   7   5   0       12.45       12.84      1.77 o 
   8   5   0        1.01        1.40      1.40 o 
   9   5   0        6.68        5.72      1.46 o 
   0   6   0     3438.76     3941.99     45.20 o 
   1   6   0       10.19       12.97      0.73 o 
   2   6   0        0.19        3.59      1.34 o 
   3   6   0      130.56      125.12      2.15 o 
   4   6   0       95.25       97.23      2.20 o 
   5   6   0        0.53        0.24      1.03 o 
   6   6   0        2.12        1.58      1.52 o 
   7   6   0        0.02       -0.55      1.58 o 
   8   6   0        3.61        2.92      1.95 o 
   9   6   0        0.22        0.61      2.92 o 
   1   7   0       34.83       33.66      1.40 o 
   2   7   0        1.98        2.25      2.49 o 
   3   7   0       11.56       12.18      1.40 o 
   4   7   0       78.77       91.17      2.08 o 
   5   7   0       27.01       28.88      2.86 o 
   6   7   0       32.72       24.80      3.17 o 
   7   7   0        0.39        0.06      1.10 o 
   8   7   0       21.13       21.74      2.80 o 
   0   8   0      857.49      911.76     15.20 o 
   1   8   0       13.07       13.39      2.07 o 
   2   8   0        5.86        6.82      2.07 o 
   3   8   0       11.92       11.93      1.83 o 
   4   8   0       29.47       31.07      3.05 o 
   5   8   0       38.31       40.59      2.38 o 
   6   8   0        8.46        4.69      2.98 o 
   7   8   0       21.76       24.05      4.57 o 
   8   8   0        1.80        2.01      1.95 o 
   1   9   0      138.45      139.29      2.27 o 
   2   9   0       19.82       18.88      1.58 o 
   3   9   0       11.89       11.93      1.52 o 
   4   9   0        0.34        5.35      2.68 o 
   5   9   0        0.35        0.97      1.52 o 
   6   9   0        0.65        2.98      4.14 o 
   7   9   0        0.87       -1.40      2.56 o 
   0  10   0       15.15       17.66      2.25 o 
   1  10   0       28.15       24.37      2.13 o 
   2  10   0        1.11        1.64      1.52 o 
   3  10   0        7.77        6.39      2.37 o 
   4  10   0        0.43        2.37      1.95 o 
   5  10   0        6.18        8.40      3.10 o 
   6  10   0        2.37        3.95      2.31 o 
   1  11   0       56.87       46.48      3.29 o 
   2  11   0       17.47       13.94      2.31 o 
   3  11   0        3.67        1.83      1.58 o 
   4  11   0        1.70        2.49      2.07 o 
   5  11   0       11.46       17.35      2.86 o 
   0  12   0       11.35        8.89      2.68 o 
   1  12   0       12.70        7.43      1.46 o 
   2  12   0        0.82        0.67      1.89 o 
   3  12   0        0.02        0.97      2.13 o 
   1   0   1     1587.64     1615.19     40.71 o 
   2   0   1      795.76      723.78      5.24 o 
   3   0   1     3492.66     4170.68     36.46 o 
   4   0   1     1251.18     1449.38     14.64 o 
   5   0   1      142.72      122.04      2.09 o 
   6   0   1      221.95      232.05      3.45 o 
   7   0   1       68.20       66.19      2.44 o 
   8   0   1       61.33       63.09      3.72 o 
   9   0   1       37.60       41.01      3.90 o 
  10   0   1        6.35       11.26      5.36 o 
   0   1   1     1951.67      941.03    144.72 o 
   1   1   1     2362.57     2577.02     39.23 o 
   2   1   1       58.95       51.85      1.04 o 
   3   1   1      448.34      479.61     10.36 o 
   4   1   1      773.03      863.17     23.51 o 
   5   1   1       38.61       35.02      1.40 o 
   6   1   1      178.86      180.48      5.23 o 
   7   1   1      236.06      222.86      4.87 o 
   8   1   1       33.93       35.28      3.23 o 
   9   1   1       10.21       13.09      1.64 o 
  10   1   1        5.48        5.35      2.19 o 
   0   2   1      484.90      512.71     15.47 o 
   1   2   1     5712.33     6414.86    287.93 o 
   2   2   1      138.05      137.84      3.97 o 
   3   2   1      986.51     1014.50     14.73 o 
   4   2   1        7.54       11.26      0.97 o 
   5   2   1      169.27      167.40      8.00 o 
   6   2   1      120.18      123.42      2.76 o 
   7   2   1        8.65       11.14      1.46 o 
   8   2   1        7.44        7.42      1.46 o 
   9   2   1       25.69       26.62      3.23 o 
  10   2   1        4.67        6.08      1.83 o 
   0   3   1    15872.65    18729.97    754.57 o 
   1   3   1     1457.04     1353.97     53.98 o 
   2   3   1       24.78       28.61      0.67 o 
   3   3   1      407.73      402.03     10.42 o 
   4   3   1      613.46      647.43     39.52 o 
   5   3   1       31.16       32.98      2.19 o 
   6   3   1       68.46       68.84      4.46 o 
   7   3   1      112.24      105.31      5.87 o 
   8   3   1       11.94       10.84      1.40 o 
   9   3   1       21.72       23.57      2.62 o 
  10   3   1        3.66        3.83      1.70 o 
   0   4   1        0.32        3.35      1.16 o 
   1   4   1      352.16      402.84      7.76 o 
   2   4   1       56.23       53.83      0.73 o 
   3   4   1       70.46       75.52      3.55 o 
   4   4   1       30.31       28.05      1.16 o 
   5   4   1       33.95       33.59      2.26 o 
   6   4   1       31.80       29.32      2.13 o 
   7   4   1       48.31       44.64      2.68 o 
   8   4   1       56.21       53.19      4.57 o 
   9   4   1       11.22       11.81      2.19 o 
   0   5   1      358.77      396.56     11.43 o 
   1   5   1      313.29      336.82      4.56 o 
   2   5   1      194.95      204.59      7.85 o 
   3   5   1       26.00       27.67      1.34 o 
   4   5   1       97.08       95.27      5.57 o 
   5   5   1       18.11       17.36      2.19 o 
   6   5   1        7.54        6.39      1.83 o 
   7   5   1       59.77       48.02      4.03 o 
   8   5   1       17.56       14.80      1.77 o 
   9   5   1        8.14        6.63      1.89 o 
   0   6   1      141.86      155.16      4.80 o 
   1   6   1      134.80      148.41      6.33 o 
   2   6   1        3.47        2.43      0.85 o 
   3   6   1       88.59       79.37      4.47 o 
   4   6   1       54.37       51.52      2.08 o 
   5   6   1       15.32       14.92      1.04 o 
   6   6   1       56.20       43.56      4.76 o 
   7   6   1       12.05        5.72      3.41 o 
   8   6   1       18.63       12.54      5.18 o 
   9   6   1        0.17        0.55      1.83 o 
   0   7   1      575.72      618.77      8.59 o 
   1   7   1       82.66       96.89      3.67 o 
   2   7   1       44.76       47.77      2.87 o 
   3   7   1       15.88       16.99      2.01 o 
   4   7   1       28.92       30.28      1.83 o 
   5   7   1       87.57       87.14      7.94 o 
   6   7   1        8.77        5.90      3.71 o 
   7   7   1       14.09       10.84      3.23 o 
   8   7   1        4.20        2.07      1.89 o 
   0   8   1        3.59        1.76      1.52 o 
   1   8   1      451.86      493.83     20.72 o 
   2   8   1        6.77        6.45      0.85 o 
   3   8   1       78.19       76.98      8.06 o 
   4   8   1       64.12       76.17      5.37 o 
   5   8   1       24.53       25.58      6.09 o 
   6   8   1        0.57        1.28      2.68 o 
   7   8   1        9.23        5.23      3.65 o 
   8   8   1        4.29        7.12      3.53 o 
   0   9   1       87.37       92.29      3.79 o 
   1   9   1      100.06      100.24      1.65 o 
   2   9   1        5.26        5.36      1.22 o 
   3   9   1        4.07        2.80      2.07 o 
   4   9   1        6.21        5.29      2.92 o 
   5   9   1       26.80       25.34      5.30 o 
   6   9   1        2.44        1.40      3.53 o 
   7   9   1        2.86        4.26      3.65 o 
   0  10   1        0.02        1.10      1.58 o 
   1  10   1       72.04       70.33      2.87 o 
   2  10   1        2.03        1.40      1.52 o 
   3  10   1        7.05        4.63      2.07 o 
   4  10   1       13.84       14.49      3.04 o 
   5  10   1        1.30        1.76      2.62 o 
   6  10   1        0.34        2.01      2.49 o 
   0  11   1        7.07        6.45      2.31 o 
   1  11   1        1.31        1.52      1.70 o 
   2  11   1        3.02        2.68      1.46 o 
   3  11   1        1.12        1.03      1.89 o 
   4  11   1        0.42       -0.67      2.62 o 
   5  11   1        1.05        2.86      3.71 o 
   0  12   1        0.65       -1.76      2.86 o 
   1  12   1        0.33        0.73      1.70 o 
   2  12   1        5.03        3.29      2.07 o 
   3  12   1        2.59        3.22      2.86 o 
   0   0   2     7016.16     6041.32    413.42 o 
   1   0   2     2710.00     2319.84    391.85 o 
   2   0   2       43.70       40.50      0.80 o 
   3   0   2     2593.39     2910.93     30.07 o 
   4   0   2     2201.30     2684.11     68.60 o 
   5   0   2        0.52        0.43      0.61 o 
   6   0   2        4.61        4.44      1.16 o 
   7   0   2        1.16        3.83      1.34 o 
   8   0   2        3.88        2.80      1.03 o 
   9   0   2       14.03       15.40      1.95 o 
  10   0   2       11.45       10.89      1.70 o 
   0   1   2     6073.12     5575.75    235.03 o 
   1   1   2     1875.90     1877.48    110.48 o 
   2   1   2      387.12      364.64      6.05 o 
   3   1   2        6.66        9.19      1.28 o 
   4   1   2       32.27       33.01      1.71 o 
   5   1   2      150.58      157.38      3.94 o 
   6   1   2      151.41      153.27      2.27 o 
   7   1   2       24.00       25.16      1.34 o 
   8   1   2       12.30       14.24      1.52 o 
   9   1   2       40.92       41.93      3.78 o 
  10   1   2       44.98       49.12      7.13 o 
   0   2   2      386.61      345.57      2.68 o 
   1   2   2      909.47      860.52     17.50 o 
   2   2   2      337.54      342.30      4.57 o 
   3   2   2      490.34      490.71      5.62 o 
   4   2   2      614.19      672.19     15.08 o 
   5   2   2       11.19       11.51      0.73 o 
   6   2   2       32.75       36.21      2.56 o 
   7   2   2      117.09      109.64      3.18 o 
   8   2   2        5.18        5.96      1.46 o 
   9   2   2        6.61        6.88      1.64 o 
  10   2   2        9.21       11.32      3.23 o 
   0   3   2       39.26       40.56      1.22 o 
   1   3   2      566.88      561.99     26.22 o 
   2   3   2      749.47      705.62     15.06 o 
   3   3   2      952.65      935.46     34.07 o 
   4   3   2       94.10       72.93      3.62 o 
   5   3   2      136.51      131.38      3.62 o 
   6   3   2      168.99      158.44      3.62 o 
   7   3   2      150.90      149.48      2.82 o 
   8   3   2       51.45       57.32      2.74 o 
   9   3   2        3.09        3.71      2.31 o 
  10   3   2       10.02       10.10      2.50 o 
   0   4   2     1013.04     1125.12     14.53 o 
   1   4   2      314.57      348.67     10.49 o 
   2   4   2        4.60        6.76      0.91 o 
   3   4   2      112.51       97.75     10.68 o 
   4   4   2       54.46       48.07      3.30 o 
   5   4   2       10.83        9.44      1.28 o 
   6   4   2       27.12       22.54      2.19 o 
   7   4   2       71.78       62.28      3.91 o 
   8   4   2       20.93       21.13      3.23 o 
   9   4   2       17.19       14.79      2.25 o 
   0   5   2      300.18      287.55      4.93 o 
   1   5   2     1038.91     1203.65     66.13 o 
   2   5   2      148.42      152.99      4.31 o 
   3   5   2      236.46       68.13     95.12 o 
   4   5   2        7.47        8.16      1.16 o 
   5   5   2        0.02        0.06      0.97 o 
   6   5   2       89.95       73.60      5.99 o 
   7   5   2       61.29       50.64      4.82 o 
   8   5   2        4.09        3.71      1.34 o 
   9   5   2        1.62        1.58      2.86 o 
   0   6   2      533.51      603.79      6.01 o 
   1   6   2      373.25      379.43     10.94 o 
   2   6   2        4.78        4.50      0.79 o 
   3   6   2       42.34       45.57      2.07 o 
   4   6   2      158.99       45.32     69.77 o 
   5   6   2        1.53        1.58      1.03 o 
   6   6   2       40.97       30.97      6.64 o 
   7   6   2       27.63       21.87      5.73 o 
   8   6   2        3.03        3.71      1.70 o 
   9   6   2        0.76        0.55      1.83 o 
   0   7   2       71.51       67.11      5.32 o 
   1   7   2      250.31      298.41      7.91 o 
   2   7   2        7.95        7.61      1.34 o 
   3   7   2        8.90        7.73      1.70 o 
   4   7   2       12.77       13.33      1.58 o 
   5   7   2       60.49       59.01      7.32 o 
   6   7   2       16.98       14.49      2.19 o 
   7   7   2       19.09       13.03      2.25 o 
   8   7   2        9.18        7.24      2.92 o 
   0   8   2       26.84       17.67      4.51 o 
   1   8   2      254.29      249.20      3.83 o 
   2   8   2       23.62       23.82      2.62 o 
   3   8   2       25.76       26.20      3.53 o 
   4   8   2       30.91       33.45      3.60 o 
   5   8   2        7.64       10.16      3.35 o 
   6   8   2       37.84       36.69      7.43 o 
   7   8   2       19.58       18.51      4.32 o 
   8   8   2        3.89        2.07      2.74 o 
   0   9   2       34.34       40.59      2.32 o 
   1   9   2       24.13       26.25      3.41 o 
   2   9   2       48.80       46.05      3.60 o 
   3   9   2       25.39       15.47      7.68 o 
   4   9   2        0.06        0.24      2.92 o 
   5   9   2       52.37       55.31      4.94 o 
   6   9   2        9.50        7.30      3.53 o 
   7   9   2        3.06        2.80      2.68 o 
   0  10   2       34.12       37.35      1.46 o 
   1  10   2        4.83        6.02      1.34 o 
   2  10   2        0.18       -1.46      2.01 o 
   3  10   2        3.42        2.98      2.31 o 
   4  10   2        2.52        3.53      3.04 o 
   5  10   2        3.73        3.22      2.31 o 
   6  10   2        4.86        5.66      3.10 o 
   0  11   2       10.11        9.98      1.52 o 
   1  11   2       16.25       16.93      2.50 o 
   2  11   2        3.88        2.07      1.40 o 
   3  11   2       10.68        8.46      2.37 o 
   4  11   2        1.14        1.40      2.37 o 
   5  11   2        6.10        6.57      2.62 o 
   0  12   2       13.08        6.88      3.65 o 
   1  12   2        5.10        5.96      2.19 o 
   2  12   2        0.38       -0.43      1.46 o 
   3  12   2        0.12        0.67      2.68 o 
   1   0   3      705.99      600.61     64.32 o 
   2   0   3    10118.71     7541.20   2245.98 o 
   3   0   3      923.40      949.15     21.50 o 
   4   0   3     1363.05     1517.14     44.14 o 
   5   0   3       93.35       93.46      2.39 o 
   6   0   3        0.37        1.89      1.64 o 
   7   0   3       19.55       25.70      2.44 o 
   8   0   3       26.17       26.98      1.34 o 
   9   0   3        8.95       10.71      1.70 o 
  10   0   3        0.12       -1.76      1.76 o 
   0   1   3     1862.11     1767.84     54.07 o 
   1   1   3      917.40      820.21     17.58 o 
   2   1   3      443.42      437.68      9.23 o 
   3   1   3      549.72      603.04      5.79 o 
   4   1   3      577.65      620.81     24.88 o 
   5   1   3       15.59       14.37      0.85 o 
   6   1   3     1044.84     1083.98     20.54 o 
   7   1   3      164.50      162.20     12.89 o 
   8   1   3        2.46        3.77      1.22 o 
   9   1   3       40.45       35.90      5.61 o 
  10   1   3       13.40       11.99      1.58 o 
   0   2   3     5986.90     5446.61    106.00 o 
   1   2   3      183.52      182.84      6.38 o 
   2   2   3      913.73      844.28     46.72 o 
   3   2   3      437.29      422.01      7.23 o 
   4   2   3      474.71      509.63      8.65 o 
   5   2   3      103.59      112.86      4.29 o 
   6   2   3       58.58       51.77      3.05 o 
   7   2   3       12.51        9.98      1.83 o 
   8   2   3       10.56       10.53      2.80 o 
   9   2   3       26.38       33.26      2.13 o 
  10   2   3        4.84        5.11      2.37 o 
   0   3   3     2652.92     2654.61     37.60 o 
   1   3   3      979.43     1008.18     63.17 o 
   2   3   3       90.46       86.85      1.84 o 
   3   3   3      353.96      337.09     12.68 o 
   4   3   3      130.74      125.47      3.20 o 
   5   3   3       15.10       18.57      1.28 o 
   6   3   3       42.13       43.12      2.26 o 
   7   3   3       48.25       44.95      3.05 o 
   8   3   3        0.93        1.95      2.01 o 
   9   3   3        9.36        9.37      2.43 o 
  10   3   3       25.23       27.04      5.12 o 
   0   4   3     2917.21     3382.65    135.74 o 
   1   4   3      151.02      166.37      9.82 o 
   2   4   3      194.57      217.25      1.98 o 
   3   4   3       26.15       30.60      1.77 o 
   4   4   3       35.63       30.37      2.01 o 
   5   4   3      115.02      108.45      6.37 o 
   6   4   3      198.92      172.45     18.63 o 
   7   4   3       44.53       39.51      5.18 o 
   8   4   3        1.08        1.52      1.64 o 
   9   4   3       15.76       18.99      2.56 o 
   0   5   3      811.10      936.34     11.63 o 
   1   5   3      376.18      376.05     33.95 o 
   2   5   3        2.22        2.37      0.61 o 
   3   5   3       91.11       93.81      2.88 o 
   4   5   3       78.13       79.18      3.91 o 
   5   5   3       16.27        9.68      3.90 o 
   6   5   3      184.57      159.33     20.95 o 
   7   5   3       55.43       48.74      9.64 o 
   8   5   3        8.90        7.97      2.31 o 
   9   5   3        4.42        3.22      2.74 o 
   0   6   3      465.49      518.99     10.88 o 
   1   6   3       65.74       72.74      3.30 o 
   2   6   3       78.88       80.01      4.16 o 
   3   6   3       49.15       49.43      1.83 o 
   4   6   3       29.12       28.64      2.38 o 
   5   6   3       38.99       34.75      2.56 o 
   6   6   3       39.05       33.22      6.10 o 
   7   6   3       12.78        8.77      4.38 o 
   8   6   3        2.15        2.31      2.37 o 
   9   6   3        5.49        5.17      2.68 o 
   0   7   3        0.75        2.31      1.64 o 
   1   7   3       46.65       50.65      2.14 o 
   2   7   3       21.32       23.88      1.95 o 
   3   7   3       40.13       41.41      3.05 o 
   4   7   3       43.59       41.41      1.77 o 
   5   7   3        7.13        7.55      2.13 o 
   6   7   3       60.43       54.30      9.76 o 
   7   7   3       43.96       39.32      9.69 o 
   8   7   3        1.44        0.67      2.86 o 
   0   8   3       16.25       13.88      1.22 o 
   1   8   3       18.30       19.00      1.58 o 
   2   8   3       58.79       57.56      3.05 o 
   3   8   3       32.88       33.58      3.05 o 
   4   8   3        1.79        2.62      2.19 o 
   5   8   3       65.11       62.98      6.47 o 
   6   8   3        2.70        0.55      1.58 o 
   7   8   3        7.44        5.17      3.04 o 
   8   8   3        0.13       -0.30      2.62 o 
   0   9   3        7.77        7.73      2.19 o 
   1   9   3       12.63       11.08      2.07 o 
   2   9   3       28.70       29.98      2.99 o 
   3   9   3       19.07       20.64      2.37 o 
   4   9   3       33.51       32.96      4.75 o 
   5   9   3       20.25       23.99      4.45 o 
   6   9   3        2.69        2.13      1.76 o 
   7   9   3        5.50        7.24      2.56 o 
   0  10   3       47.53       46.46      1.89 o 
   1  10   3        0.45        1.16      1.64 o 
   2  10   3        0.08        0.24      1.83 o 
   3  10   3        4.47        3.96      1.46 o 
   4  10   3        1.00        0.30      2.37 o 
   5  10   3       15.80       13.94      4.38 o 
   6  10   3        1.58        0.37      3.22 o 
   0  11   3        0.15        0.37      1.52 o 
   1  11   3        1.69        1.40      1.83 o 
   2  11   3        1.43        2.25      1.95 o 
   3  11   3        9.84        9.92      2.25 o 
   4  11   3        1.07       -0.55      2.56 o 
   5  11   3        1.60        3.47      2.19 o 
   0  12   3        1.51        2.25      1.40 o 
   1  12   3        5.87        5.23      1.95 o 
   2  12   3        8.85        6.45      1.89 o 
   3  12   3        2.04        0.97      2.37 o 
   0   0   4        3.95        3.59      0.79 o 
   1   0   4     1082.80      941.77    106.48 o 
   2   0   4      217.20      203.25      2.94 o 
   3   0   4      336.01      335.91      5.22 o 
   4   0   4      118.58      124.04      4.73 o 
   5   0   4      344.89      345.03      5.42 o 
   6   0   4      139.22      146.00      6.87 o 
   7   0   4        3.14        9.80      4.26 o 
   8   0   4        0.30        0.55      1.28 o 
   9   0   4        0.65        1.22      1.58 o 
  10   0   4       17.87       19.12      2.80 o 
   0   1   4     1715.10     1664.75     77.59 o 
   1   1   4      810.13      739.22     20.93 o 
   2   1   4       93.43       87.84      4.43 o 
   3   1   4      275.17      287.52      5.00 o 
   4   1   4      563.70      602.57     24.74 o 
   5   1   4      268.61      274.42      9.11 o 
   6   1   4     1080.75     1093.22     69.57 o 
   7   1   4      100.15       95.84      9.30 o 
   8   1   4       49.92       44.09      8.48 o 
   9   1   4       13.06       14.43      2.37 o 
  10   1   4       24.46       30.33      4.02 o 
   0   2   4        0.43        1.22      0.85 o 
   1   2   4      369.53      383.19     11.55 o 
   2   2   4      199.69      199.96      6.66 o 
   3   2   4      393.34      410.02      7.50 o 
   4   2   4      138.12      151.41      4.30 o 
   5   2   4        4.75        6.21      0.91 o 
   6   2   4      260.98      275.51     10.56 o 
   7   2   4       36.04       38.28      2.99 o 
   8   2   4        2.65        2.80      1.52 o 
   9   2   4        0.89       -0.18      1.89 o 
  10   2   4       13.96       17.10      2.80 o 
   0   3   4      793.50      748.57     14.79 o 
   1   3   4     1238.36     1220.01     36.21 o 
   2   3   4      997.29     1046.67     40.26 o 
   3   3   4      153.38      163.52      5.05 o 
   4   3   4       45.86       43.28      1.40 o 
   5   3   4      101.31      102.56      3.61 o 
   6   3   4      150.14      147.98      4.85 o 
   7   3   4       14.96       13.33      2.19 o 
   8   3   4        8.11        9.62      1.76 o 
   9   3   4        3.85        5.60      1.95 o 
   0   4   4      111.37      119.74      1.11 o 
   1   4   4     1152.26     1177.54     63.43 o 
   2   4   4       33.54       33.68      1.89 o 
   3   4   4       55.26       60.18      3.36 o 
   4   4   4       58.07       32.98     17.65 o 
   5   4   4       18.43       14.01      2.68 o 
   6   4   4       31.27       28.03      2.50 o 
   7   4   4       66.02       67.87      4.03 o 
   8   4   4        0.51       -0.55      1.76 o 
   9   4   4        2.12        0.43      1.58 o 
   0   5   4       70.57       70.56      2.51 o 
   1   5   4      214.06      234.87      8.11 o 
   2   5   4      378.82      387.34     11.58 o 
   3   5   4       40.27       42.10      1.83 o 
   4   5   4       89.49       94.34      3.30 o 
   5   5   4       31.21        8.84     11.76 o 
   6   5   4       32.96       23.22      6.09 o 
   7   5   4        7.14        6.45      2.56 o 
   8   5   4        6.55        5.90      2.07 o 
   9   5   4        6.61        4.32      3.89 o 
   0   6   4       17.38       17.85      0.91 o 
   1   6   4       88.16       72.73     19.90 o 
   2   6   4       65.88       69.17      1.65 o 
   3   6   4       21.29       22.72      1.46 o 
   4   6   4       20.93       23.02      2.13 o 
   5   6   4       24.09       24.06      2.19 o 
   6   6   4        2.42        1.64      1.70 o 
   7   6   4        5.02        1.83      2.80 o 
   8   6   4        2.38        2.80      1.03 o 
   9   6   4        3.58        4.20      1.64 o 
   0   7   4        0.76        2.19      1.03 o 
   1   7   4       33.16       30.42      2.32 o 
   2   7   4       10.41       10.04      1.52 o 
   3   7   4        0.97        0.18      1.70 o 
   4   7   4       22.17       21.44      2.31 o 
   5   7   4       21.44       22.17      2.07 o 
   6   7   4       95.19       84.63     11.00 o 
   7   7   4        9.99        7.97      1.83 o 
   8   7   4        6.49        6.21      2.80 o 
   0   8   4        2.03        2.86      1.22 o 
   1   8   4        6.30        7.00      2.37 o 
   2   8   4       17.66       13.46      4.51 o 
   3   8   4      100.53      105.86      3.98 o 
   4   8   4       10.45       11.38      1.46 o 
   5   8   4       17.89       19.48      2.74 o 
   6   8   4       13.56       10.35      2.74 o 
   7   8   4        7.01        6.57      2.37 o 
   0   9   4        4.63        3.41      1.46 o 
   1   9   4       17.37       17.90      1.89 o 
   2   9   4        5.48        7.97      2.50 o 
   3   9   4        2.53        2.86      1.70 o 
   4   9   4        5.49        3.23      2.68 o 
   5   9   4        0.90        0.12      2.43 o 
   6   9   4       11.08       14.36      2.62 o 
   7   9   4        1.89        1.34      1.95 o 
   0  10   4        2.45        5.05      2.43 o 
   1  10   4        2.69        2.01      1.52 o 
   2  10   4        4.11        1.89      2.25 o 
   3  10   4        6.83        6.57      2.25 o 
   4  10   4       15.55       13.03      2.62 o 
   5  10   4       11.31        9.80      3.23 o 
   6  10   4        1.43        0.00      5.41 o 
   0  11   4        0.00       -1.22      3.16 o 
   1  11   4        1.58        0.97      1.89 o 
   2  11   4        3.70        4.20      2.56 o 
   3  11   4        1.78        0.67      2.07 o 
   4  11   4        2.96        1.89      2.31 o 
   5  11   4        2.43        1.83      4.02 o 
   0  12   4        2.45        4.75      2.62 o 
   1  12   4        6.86        5.54      3.71 o 
   2  12   4        3.44        4.56      2.43 o 
   3  12   4        1.44        2.80      1.95 o 
   1   0   5     2587.38     2630.74    111.19 o 
   2   0   5        0.20        1.89      0.43 o 
   3   0   5       43.50       44.35      3.24 o 
   4   0   5      542.00      607.94      6.53 o 
   5   0   5      103.41       90.79      2.57 o 
   6   0   5       83.26       75.87      2.02 o 
   7   0   5      128.16      113.97     12.80 o 
   8   0   5       21.53       21.62      1.95 o 
   9   0   5        7.37       10.28      2.43 o 
  10   0   5        1.14       -0.55      2.37 o 
   0   1   5       11.17        9.81      1.40 o 
   1   1   5      638.31      625.25     23.50 o 
   2   1   5      565.18      620.59     12.08 o 
   3   1   5     1612.14     1772.09     70.77 o 
   4   1   5      140.37      144.11      5.66 o 
   5   1   5       11.85        9.62      1.04 o 
   6   1   5       66.30       58.32      3.54 o 
   7   1   5       32.51       30.77      4.14 o 
   8   1   5        6.63       10.47      3.16 o 
   9   1   5        0.01        0.43      2.01 o 
  10   1   5        1.86        3.41      2.74 o 
   0   2   5      936.48      963.18     12.92 o 
   1   2   5      476.31      483.38     20.61 o 
   2   2   5       23.16       18.78      0.79 o 
   3   2   5       77.46       75.65      3.98 o 
   4   2   5      140.58      134.27      3.63 o 
   5   2   5      304.97      293.99      6.02 o 
   6   2   5      183.98      169.86     10.88 o 
   7   2   5       72.51       84.57      5.01 o 
   8   2   5       32.24       31.99      4.57 o 
   9   2   5       22.90       28.01      4.32 o 
   0   3   5     1450.09     1484.92     16.59 o 
   1   3   5      129.21      127.42      4.01 o 
   2   3   5      157.72      138.40      4.26 o 
   3   3   5       31.65       40.68      2.26 o 
   4   3   5      446.63      435.45     10.92 o 
   5   3   5      249.90      239.90      8.53 o 
   6   3   5       84.38       84.16      4.22 o 
   7   3   5       11.64       11.20      2.62 o 
   8   3   5        9.05       12.48      1.64 o 
   9   3   5        0.64        0.43      1.89 o 
   0   4   5      686.51      741.69     11.23 o 
   1   4   5      921.46      977.16     23.38 o 
   2   4   5      221.07      222.99      3.78 o 
   3   4   5       26.02       25.42      1.83 o 
   4   4   5      115.05      125.91     13.06 o 
   5   4   5      139.51      121.57      2.94 o 
   6   4   5      270.65      256.16     23.33 o 
   7   4   5       38.65       37.85      4.63 o 
   8   4   5        6.96        7.79      2.62 o 
   9   4   5        0.73        1.16      2.07 o 
   0   5   5      758.55      850.73     25.57 o 
   1   5   5      111.79      106.96      7.79 o 
   2   5   5       25.35       24.50      1.65 o 
   3   5   5       88.36       87.27      5.81 o 
   4   5   5       92.96       89.15      4.83 o 
   5   5   5       53.83       48.21      4.52 o 
   6   5   5       28.64       18.22      4.87 o 
   7   5   5       12.05        8.46      2.01 o 
   8   5   5        5.29        4.69      1.89 o 
   9   5   5        2.96        3.53      3.04 o 
   0   6   5       26.20       32.42      0.91 o 
   1   6   5      163.13      164.73      6.21 o 
   2   6   5        9.86       12.60      1.03 o 
   3   6   5       31.49       35.54      2.13 o 
   4   6   5      115.47      123.51      8.94 o 
   5   6   5       26.16       23.21      2.86 o 
   6   6   5       11.11        8.77      3.35 o 
   7   6   5       27.65       24.18      4.75 o 
   8   6   5        2.00        1.52      1.70 o 
   0   7   5       33.81       35.91      3.35 o 
   1   7   5       32.06       38.22      2.32 o 
   2   7   5       40.91       40.31      1.34 o 
   3   7   5       45.31       50.01      3.11 o 
   4   7   5        3.33        1.70      1.64 o 
   5   7   5        0.09       -0.18      1.95 o 
   6   7   5       16.15       17.78      1.28 o 
   7   7   5       73.65       67.26     10.44 o 
   8   7   5        4.05        2.19      1.70 o 
   0   8   5        0.87        0.67      1.40 o 
   1   8   5       90.05       87.61      4.46 o 
   2   8   5       20.11       24.06      3.05 o 
   3   8   5       35.93       38.22      1.46 o 
   4   8   5       11.80       11.93      1.83 o 
   5   8   5       21.28       21.44      2.62 o 
   6   8   5       23.05       24.30      5.79 o 
   7   8   5       18.43       16.86      4.14 o 
   0   9   5        3.79        2.86      1.76 o 
   1   9   5       32.01       36.32      3.72 o 
   2   9   5       16.37       15.83      2.50 o 
   3   9   5       17.57       20.52      2.50 o 
   4   9   5        3.87        3.47      1.52 o 
   5   9   5       11.97       13.27      1.83 o 
   6   9   5       13.26        9.44      3.41 o 
   7   9   5       31.31       22.42      9.26 o 
   0  10   5        0.01       -0.43      1.58 o 
   1  10   5       11.15       13.82      2.43 o 
   2  10   5        1.61        3.10      2.43 o 
   3  10   5        8.80        6.21      2.01 o 
   4  10   5        3.24        2.80      1.46 o 
   5  10   5        3.94        4.50      2.49 o 
   6  10   5       11.66        8.89      4.02 o 
   0  11   5       25.55       27.22      4.69 o 
   1  11   5        8.39        8.03      2.62 o 
   2  11   5        3.47        0.37      2.98 o 
   3  11   5        1.68        2.56      2.19 o 
   4  11   5        0.42        0.43      2.13 o 
   0  12   5        6.03        4.50      1.95 o 
   1  12   5        4.81        1.64      2.86 o 
   2  12   5        1.27       -0.55      2.68 o 
   3  12   5        4.22        3.96      2.07 o 
   0   0   6        1.16        1.22      0.61 o 
   1   0   6      133.04      128.60      3.77 o 
   2   0   6       51.75       56.03      2.69 o 
   3   0   6      134.54      147.25      4.19 o 
   4   0   6      401.89      362.48     12.03 o 
   5   0   6      135.62      135.21      3.38 o 
   6   0   6       35.49       43.40      2.62 o 
   7   0   6       87.98       88.37      5.26 o 
   8   0   6        0.33        1.76      2.31 o 
   9   0   6        0.08       -1.89      3.59 o 
   0   1   6       27.92       26.19      1.65 o 
   1   1   6       89.20       92.50      2.34 o 
   2   1   6     2737.09     2996.13    200.57 o 
   3   1   6      192.90      178.14     31.85 o 
   4   1   6      233.02      255.84     10.77 o 
   5   1   6       46.30       45.34      1.65 o 
   6   1   6      279.72      295.95     13.41 o 
   7   1   6      121.30      133.38     13.77 o 
   8   1   6       67.30       82.14      4.94 o 
   9   1   6        2.13        3.16      2.86 o 
   0   2   6        3.15        2.62      0.85 o 
   1   2   6      451.62      447.74     10.19 o 
   2   2   6      151.54      146.25      9.19 o 
   3   2   6      213.99      215.76      5.57 o 
   4   2   6      130.84      122.26      6.51 o 
   5   2   6      345.67      351.33     14.79 o 
   6   2   6       43.23       40.01      4.39 o 
   7   2   6       10.61        6.76      2.25 o 
   8   2   6        1.91        2.19      2.25 o 
   9   2   6        1.70        2.01      3.22 o 
   0   3   6      692.32      700.47     26.71 o 
   1   3   6      494.37      456.43     81.18 o 
   2   3   6      240.50      228.20      5.90 o 
   3   3   6      255.24      233.22      5.71 o 
   4   3   6       52.82       55.44      4.40 o 
   5   3   6      167.86      173.11      4.98 o 
   6   3   6       24.17       21.50      2.86 o 
   7   3   6        9.87        7.43      3.35 o 
   8   3   6       40.22       40.16      5.24 o 
   9   3   6        0.80        0.37      1.89 o 
   0   4   6      683.70      719.81     26.56 o 
   1   4   6        2.69        6.21      1.16 o 
   2   4   6        3.22        6.57      2.19 o 
   3   4   6      155.22      170.00      4.98 o 
   4   4   6      555.97      556.38     18.26 o 
   5   4   6      494.95      491.58     16.51 o 
   6   4   6       68.36       63.98      6.84 o 
   7   4   6       28.03       28.14      3.78 o 
   8   4   6        3.95        3.22      1.46 o 
   9   4   6       10.83       17.29      4.08 o 
   0   5   6       12.10       12.67      0.73 o 
   1   5   6       73.36       80.62      3.73 o 
   2   5   6        9.14        7.85      1.40 o 
   3   5   6      123.63      129.34      4.29 o 
   4   5   6       32.32       36.51      2.44 o 
   5   5   6      141.98      134.94     15.02 o 
   6   5   6        7.69        7.18      2.13 o 
   7   5   6       49.58       43.05      9.27 o 
   8   5   6        2.88        1.40      2.98 o 
   9   5   6        4.89        5.23      2.74 o 
   0   6   6      257.83      292.62     12.50 o 
   1   6   6       26.05       23.71      2.62 o 
   2   6   6       85.00       85.14      2.57 o 
   3   6   6       41.69       39.76      1.40 o 
   4   6   6      144.43      145.58      6.38 o 
   5   6   6       73.83       70.23      7.14 o 
   6   6   6       35.24       35.59      4.33 o 
   7   6   6       33.95       28.51      3.05 o 
   8   6   6        4.39        2.68      1.52 o 
   0   7   6       22.51       25.95      2.50 o 
   1   7   6        4.77        3.29      3.23 o 
   2   7   6       77.30       76.02      3.36 o 
   3   7   6       49.35       46.30      2.26 o 
   4   7   6       70.17       69.54      3.36 o 
   5   7   6       12.74       13.88      2.37 o 
   6   7   6       30.95       28.57      3.84 o 
   7   7   6       45.58       39.56      7.19 o 
   8   7   6        0.72        1.22      2.07 o 
   0   8   6        0.00        0.85      1.58 o 
   1   8   6       64.72       67.58      3.72 o 
   2   8   6       12.90       13.58      3.04 o 
   3   8   6       35.18       40.53      1.65 o 
   4   8   6       16.11       16.68      1.64 o 
   5   8   6        2.54        2.56      1.89 o 
   6   8   6        7.47        6.27      2.86 o 
   7   8   6        9.54        7.61      2.74 o 
   0   9   6        2.97        0.61      2.07 o 
   1   9   6        9.96       11.14      3.04 o 
   2   9   6        6.08        7.42      1.46 o 
   3   9   6        2.37        1.83      1.52 o 
   4   9   6       30.05       31.37      2.62 o 
   5   9   6       10.01        9.37      3.23 o 
   6   9   6        1.37        1.46      1.76 o 
   0  10   6        3.81        8.03      8.21 o 
   1  10   6       18.06       12.66      4.51 o 
   2  10   6        4.42        3.65      1.95 o 
   3  10   6        2.85        0.06      4.14 o 
   4  10   6        9.22       14.42      3.29 o 
   5  10   6       11.20        9.92      2.43 o 
   0  11   6        0.00        3.04      1.76 o 
   1  11   6        8.60        9.19      2.43 o 
   2  11   6        5.43        7.42      2.13 o 
   3  11   6        4.34        3.59      2.13 o 
   4  11   6        0.79        2.92      2.07 o 
   0  12   6        4.40        3.04      3.04 o 
   1  12   6        1.13        2.68      3.89 o 
   2  12   6        2.72        3.95      2.62 o 
   1   0   7      238.10      248.26      6.23 o 
   2   0   7     2352.51     2604.61     52.82 o 
   3   0   7     1757.05     1953.13     56.15 o 
   4   0   7      247.02      274.17      8.11 o 
   5   0   7      170.16      201.79      6.03 o 
   6   0   7       10.99       11.57      1.46 o 
   7   0   7       11.05        9.07      1.83 o 
   8   0   7       11.28        7.61      2.07 o 
   9   0   7        7.26       10.41      3.29 o 
   0   1   7      407.27      419.60     15.53 o 
   1   1   7      323.35      345.69      6.47 o 
   2   1   7       90.91       93.67      8.04 o 
   3   1   7      160.52      189.92      8.38 o 
   4   1   7      234.34      227.31      9.21 o 
   5   1   7       60.91       53.86      2.26 o 
   6   1   7       97.67      108.69      4.34 o 
   7   1   7       20.16       16.99      2.62 o 
   8   1   7       39.22       47.66      3.23 o 
   9   1   7        9.02       13.39      3.16 o 
   0   2   7        3.28        1.22      1.28 o 
   1   2   7      210.43      223.05      5.46 o 
   2   2   7      428.29      435.37     28.19 o 
   3   2   7      358.43      379.17     16.00 o 
   4   2   7      180.17      173.11      6.71 o 
   5   2   7       22.66       22.42      4.02 o 
   6   2   7       92.84       94.71      4.71 o 
   7   2   7       27.13       31.68      3.05 o 
   8   2   7       17.27       19.79      1.64 o 
   9   2   7        8.86       10.59      2.37 o 
   0   3   7      734.14      768.62     17.53 o 
   1   3   7      139.85      152.88      4.62 o 
   2   3   7      183.81      196.87      8.70 o 
   3   3   7       32.04       28.42      2.01 o 
   4   3   7      472.80      491.80     45.39 o 
   5   3   7       56.00       54.81      2.99 o 
   6   3   7      169.68      166.65     12.95 o 
   7   3   7        8.68        8.28      3.04 o 
   8   3   7       33.45       33.81      2.50 o 
   9   3   7        6.60        4.99      2.37 o 
   0   4   7      373.87      394.28      5.89 o 
   1   4   7       42.12       42.24      1.77 o 
   2   4   7      115.63      109.58      3.50 o 
   3   4   7      103.33      106.60      2.88 o 
   4   4   7      389.04      362.84     32.57 o 
   5   4   7       40.38       43.66      2.87 o 
   6   4   7      109.28      114.28      5.69 o 
   7   4   7       17.05       15.10      2.68 o 
   8   4   7        1.95        0.91      1.58 o 
   9   4   7        6.65        8.28      2.13 o 
   0   5   7       72.39       73.81      2.14 o 
   1   5   7       71.19       63.16      1.83 o 
   2   5   7       78.68       78.22      2.26 o 
   3   5   7      173.07      169.10      5.41 o 
   4   5   7      205.78      203.07      3.02 o 
   5   5   7      117.62       99.78     18.30 o 
   6   5   7       76.85       73.16      9.10 o 
   7   5   7       33.33       27.78      7.01 o 
   8   5   7       14.61       14.31      2.98 o 
   0   6   7       39.55       45.13      3.78 o 
   1   6   7       53.31       47.49      3.97 o 
   2   6   7       50.13       47.84      3.05 o 
   3   6   7        8.26       10.04      1.10 o 
   4   6   7      185.19      182.05      6.57 o 
   5   6   7        4.54        6.09      2.01 o 
   6   6   7       27.25       25.22      3.41 o 
   7   6   7        2.41        1.70      2.25 o 
   8   6   7        0.24       -0.49      2.80 o 
   0   7   7       15.45       16.99      1.40 o 
   1   7   7        7.47        4.93      2.01 o 
   2   7   7        2.79        5.78      1.22 o 
   3   7   7       70.30       68.70      2.14 o 
   4   7   7        3.74        4.62      2.01 o 
   5   7   7       50.95       50.37      2.26 o 
   6   7   7        6.11        3.71      1.64 o 
   7   7   7       15.88       15.77      3.35 o 
   8   7   7        1.44        1.52      1.89 o 
   0   8   7        0.02       -0.97      1.22 o 
   1   8   7        2.41        2.43      1.70 o 
   2   8   7       50.62       48.98      2.81 o 
   3   8   7       29.97       35.89      1.95 o 
   4   8   7       26.44       25.46      2.44 o 
   5   8   7        4.60        3.10      1.76 o 
   6   8   7        2.10        1.83      1.70 o 
   7   8   7       10.48       11.20      3.83 o 
   0   9   7        0.27        2.13      2.13 o 
   1   9   7        3.82        1.89      2.43 o 
   2   9   7        8.29        9.86      1.95 o 
   3   9   7       18.51       21.25      2.62 o 
   4   9   7       11.46       12.36      1.40 o 
   5   9   7        8.00        8.89      2.19 o 
   6   9   7        8.05        7.36      3.23 o 
   0  10   7        3.82        4.02      1.89 o 
   1  10   7        1.37        0.79      1.58 o 
   2  10   7        3.08        3.65      2.13 o 
   3  10   7        4.42        3.29      2.43 o 
   4  10   7        5.17        6.82      3.04 o 
   5  10   7        3.19        2.13      1.95 o 
   0  11   7        4.81        3.41      1.70 o 
   1  11   7        8.72       11.81      2.74 o 
   2  11   7        0.88        1.58      2.19 o 
   3  11   7        2.11        4.99      2.37 o 
   4  11   7        5.34        3.53      3.16 o 
   0  12   7       15.14       19.54      3.47 o 
   1  12   7        1.86        2.19      2.92 o 
   0   0   8      936.21     1008.81     23.78 o 
   1   0   8        0.20        0.30      0.73 o 
   2   0   8      159.10      139.34      6.29 o 
   3   0   8      104.75      124.48      5.46 o 
   4   0   8       51.62       47.56      1.04 o 
   5   0   8       88.06       88.80      3.85 o 
   6   0   8      359.60      328.87      9.73 o 
   7   0   8       33.51       35.16      2.56 o 
   8   0   8        0.78        1.34      2.07 o 
   9   0   8       11.63        8.58      2.68 o 
   0   1   8        0.85        0.18      0.85 o 
   1   1   8      272.75      290.62      6.98 o 
   2   1   8      493.20      519.89     25.64 o 
   3   1   8      238.42      280.31      9.66 o 
   4   1   8       58.96       59.55      4.70 o 
   5   1   8       87.20       88.67      3.73 o 
   6   1   8       74.81       79.22      5.13 o 
   7   1   8        0.13        2.62      1.95 o 
   8   1   8        9.72       12.72      3.16 o 
   9   1   8       10.34       13.45      2.56 o 
   0   2   8        0.23        0.91      0.67 o 
   1   2   8      708.72      729.39     17.79 o 
   2   2   8      233.23      241.72     12.89 o 
   3   2   8       47.80       53.66      2.81 o 
   4   2   8       24.80       24.68      2.25 o 
   5   2   8       35.07       32.49      1.34 o 
   6   2   8      136.78      139.89      7.23 o 
   7   2   8       66.37       68.84      5.68 o 
   8   2   8       22.70       26.86      2.86 o 
   9   2   8       14.57       18.26      3.35 o 
   0   3   8       65.03       61.95      1.96 o 
   1   3   8      403.51      388.06     12.11 o 
   2   3   8        7.22        8.16      1.46 o 
   3   3   8        7.08        5.90      1.16 o 
   4   3   8      514.46      508.42     31.32 o 
   5   3   8      433.25      416.16     34.58 o 
   6   3   8      160.55      160.15      5.83 o 
   7   3   8       23.26       18.64      4.39 o 
   8   3   8       10.09       10.65      2.74 o 
   9   3   8        1.80        3.95      3.10 o 
   0   4   8       40.34       37.40      1.16 o 
   1   4   8      237.91      245.00     12.19 o 
   2   4   8      101.25       91.65      2.88 o 
   3   4   8      105.13      102.22      3.74 o 
   4   4   8      140.89      138.20      7.30 o 
   5   4   8       14.58       13.39      2.07 o 
   6   4   8       17.39       17.35      2.74 o 
   7   4   8       10.09        8.64      2.13 o 
   8   4   8       39.32       45.46      3.47 o 
   9   4   8       22.16       27.77      3.04 o 
   0   5   8      155.03      145.07      1.97 o 
   1   5   8      370.17      390.03     12.90 o 
   2   5   8       75.54       70.36      2.26 o 
   3   5   8       28.52       27.06      1.52 o 
   4   5   8      117.69      121.25      4.23 o 
   5   5   8      168.37      159.12      6.44 o 
   6   5   8       39.09       37.97      3.66 o 
   7   5   8       65.15       59.98      6.71 o 
   8   5   8        4.34        4.44      3.10 o 
   0   6   8        0.60        1.40      1.52 o 
   1   6   8       12.44       11.39      1.52 o 
   2   6   8       15.39       16.38      2.07 o 
   3   6   8       88.99       87.12      4.77 o 
   4   6   8       10.38       10.23      2.80 o 
   5   6   8       44.75       42.74      1.77 o 
   6   6   8       58.40       51.12      5.86 o 
   7   6   8        5.32        3.89      1.95 o 
   8   6   8        5.43        5.84      3.41 o 
   0   7   8        4.27        4.08      1.40 o 
   1   7   8       31.33       31.51      4.51 o 
   2   7   8       46.26       48.43      2.44 o 
   3   7   8       76.37       74.15      4.03 o 
   4   7   8        6.46        8.70      2.37 o 
   5   7   8       18.73       16.81      1.83 o 
   6   7   8        1.42        2.07      2.37 o 
   7   7   8       10.28        7.24      1.70 o 
   0   8   8        2.53        4.14      1.58 o 
   1   8   8       13.49       13.21      2.98 o 
   2   8   8        3.83        2.62      1.95 o 
   3   8   8        0.63        1.70      1.89 o 
   4   8   8       17.96       19.61      2.19 o 
   5   8   8       13.52       11.69      1.89 o 
   6   8   8        9.55        7.49      1.64 o 
   7   8   8        0.69        1.95      1.83 o 
   0   9   8        0.09        0.18      1.95 o 
   1   9   8        0.64        0.79      1.64 o 
   2   9   8        1.98        2.98      2.43 o 
   3   9   8       16.87       15.71      2.13 o 
   4   9   8        6.86        6.63      2.25 o 
   5   9   8        3.02        3.77      2.19 o 
   6   9   8        9.95       12.23      3.47 o 
   0  10   8       12.16        6.21      6.27 o 
   1  10   8        5.45        6.27      2.31 o 
   2  10   8        1.93        1.70      2.19 o 
   3  10   8        2.54        3.89      3.41 o 
   4  10   8        0.69       -1.28      2.68 o 
   5  10   8        1.93        0.67      2.80 o 
   0  11   8        2.64        1.83      2.43 o 
   1  11   8        7.41       12.17      3.65 o 
   2  11   8        1.49        0.49      2.07 o 
   3  11   8        2.53        2.62      1.95 o 
   0  12   8        1.05        2.92      2.74 o 
   1   0   9      149.62      150.03      3.14 o 
   2   0   9       21.85       19.99      1.34 o 
   3   0   9        3.02        3.83      1.70 o 
   4   0   9        1.33        2.01      0.97 o 
   5   0   9       20.79       24.36      2.31 o 
   6   0   9       14.78       13.46      1.83 o 
   7   0   9       26.31       27.23      3.53 o 
   8   0   9       58.30       70.45      5.86 o 
   9   0   9       23.93       26.67      4.32 o 
   0   1   9       56.55       63.69      1.65 o 
   1   1   9       24.56       25.24      1.28 o 
   2   1   9      213.11      207.97     12.24 o 
   3   1   9       20.19       19.56      1.40 o 
   4   1   9      166.52      174.22      5.10 o 
   5   1   9      229.44      219.96      2.53 o 
   6   1   9       15.61       16.99      3.35 o 
   7   1   9       22.54       23.69      2.44 o 
   8   1   9        8.34        9.37      2.50 o 
   9   1   9        3.04        3.16      2.86 o 
   0   2   9       24.11       23.96      1.40 o 
   1   2   9       54.30       59.08      2.20 o 
   2   2   9      329.95      349.77     11.46 o 
   3   2   9       40.49       42.89      2.50 o 
   4   2   9      104.23      102.37      5.08 o 
   5   2   9       12.12       11.87      1.58 o 
   6   2   9       62.16       62.13      3.97 o 
   7   2   9       19.88       20.40      3.11 o 
   8   2   9       35.52       39.48      5.06 o 
   9   2   9       20.03       25.33      4.99 o 
   0   3   9      932.92      944.79     35.01 o 
   1   3   9      146.27      134.72      5.60 o 
   2   3   9      595.41      577.46     24.63 o 
   3   3   9       35.78       33.84      2.44 o 
   4   3   9      241.53      204.86     15.49 o 
   5   3   9       40.06       44.87      5.98 o 
   6   3   9      103.58      111.42      6.24 o 
   7   3   9       65.91       72.55      5.80 o 
   8   3   9        0.59        0.73      2.19 o 
   9   3   9        7.92        7.18      2.56 o 
   0   4   9       41.85       39.05      1.16 o 
   1   4   9      131.03      119.07      3.25 o 
   2   4   9      342.13      347.53      7.96 o 
   3   4   9       12.45       13.88      1.34 o 
   4   4   9        4.92        6.09      1.46 o 
   5   4   9       22.40       17.05      2.50 o 
   6   4   9      143.13      118.90     15.50 o 
   7   4   9        2.96        2.49      3.29 o 
   8   4   9       11.11       11.44      2.25 o 
   0   5   9       54.73       53.36      1.34 o 
   1   5   9      147.79      155.96      3.93 o 
   2   5   9      213.94      204.58      4.68 o 
   3   5   9       66.31       67.30      3.11 o 
   4   5   9       86.67       77.13      3.85 o 
   5   5   9       42.91       36.46      3.11 o 
   6   5   9       25.17       20.83      4.32 o 
   7   5   9       37.27       32.17      6.09 o 
   8   5   9        6.88        9.49      2.74 o 
   0   6   9        9.50       12.97      2.19 o 
   1   6   9       73.06       75.64      5.13 o 
   2   6   9        1.11        0.85      1.58 o 
   3   6   9        2.06        2.25      1.46 o 
   4   6   9        2.97        2.37      1.46 o 
   5   6   9       21.59       21.80      2.56 o 
   6   6   9       55.24       46.23      6.95 o 
   7   6   9        0.31        0.73      2.37 o 
   8   6   9       12.07       12.54      2.25 o 
   0   7   9       40.84       36.40      3.48 o 
   1   7   9       13.50       16.99      3.47 o 
   2   7   9       19.23       19.12      1.71 o 
   3   7   9       17.46       16.14      2.80 o 
   4   7   9        3.15        4.02      1.64 o 
   5   7   9       17.59       19.61      1.83 o 
   6   7   9       11.35       11.32      3.29 o 
   7   7   9        5.78        3.83      2.86 o 
   0   8   9        7.07        7.00      2.37 o 
   1   8   9       55.73       58.63     10.31 o 
   2   8   9       12.13       16.37      1.89 o 
   3   8   9        5.74        5.60      1.58 o 
   4   8   9        3.66        4.38      1.64 o 
   5   8   9       13.83       13.03      2.13 o 
   6   8   9        4.85        5.60      2.07 o 
   0   9   9        0.16        0.24      1.03 o 
   1   9   9        2.97        1.89      2.43 o 
   2   9   9        7.20       10.65      2.74 o 
   3   9   9        1.81        1.16      1.95 o 
   4   9   9        0.27        0.49      2.13 o 
   5   9   9        6.34        6.75      2.13 o 
   6   9   9        7.38        5.11      3.35 o 
   0  10   9        5.58        7.06      2.19 o 
   1  10   9        1.45        1.58      1.52 o 
   2  10   9        2.16        3.77      2.37 o 
   3  10   9        0.73        0.61      2.74 o 
   4  10   9        6.35        8.28      1.76 o 
   0  11   9        6.30        7.06      2.31 o 
   1  11   9        1.40       -0.30      2.19 o 
   2  11   9        1.30        2.68      3.41 o 
   3  11   9        7.43        9.43      3.83 o 
   0   0  10     1699.50     1962.79     31.09 o 
   1   0  10      102.12      104.83      2.57 o 
   2   0  10      322.21      314.47     11.01 o 
   3   0  10        7.14        6.21      1.34 o 
   4   0  10      149.86      153.03      4.48 o 
   5   0  10      132.10      132.48      4.66 o 
   6   0  10      152.49      152.58      7.11 o 
   7   0  10       15.53       15.59      2.92 o 
   8   0  10        0.87        0.43      1.83 o 
   9   0  10        0.08        0.97      1.83 o 
   0   1  10       47.05       47.87      2.38 o 
   1   1  10       17.34       20.96      1.83 o 
   2   1  10      241.96      237.39      9.03 o 
   3   1  10      105.13       86.25     16.48 o 
   4   1  10       67.49       77.58      2.99 o 
   5   1  10      142.68      134.21      5.21 o 
   6   1  10      106.59      104.22      7.28 o 
   7   1  10        2.71        3.35      1.95 o 
   8   1  10       12.32       15.40      3.04 o 
   9   1  10       18.07       17.96      5.36 o 
   0   2  10      279.39      263.92     12.97 o 
   1   2  10       24.10       25.54      1.58 o 
   2   2  10      261.26      256.77      9.10 o 
   3   2  10       12.84       14.98      2.44 o 
   4   2  10       11.71       13.15      2.13 o 
   5   2  10       49.71       56.18      4.64 o 
   6   2  10      110.05      111.20      6.42 o 
   7   2  10        5.18        3.96      1.40 o 
   8   2  10        8.92       11.38      2.98 o 
   9   2  10        1.70        3.53      2.68 o 
   0   3  10       12.87       12.00      1.16 o 
   1   3  10      138.10      134.85      5.04 o 
   2   3  10      303.50      297.75     10.73 o 
   3   3  10       38.97       35.74      3.11 o 
   4   3  10        7.52        6.21      1.83 o 
   5   3  10       30.08       30.10      2.50 o 
   6   3  10       21.45       23.51      3.17 o 
   7   3  10        3.15        4.32      2.13 o 
   8   3  10       27.10       32.89      2.13 o 
   0   4  10        8.80        8.70      1.22 o 
   1   4  10      117.86      113.70      4.41 o 
   2   4  10      238.34      238.56      7.65 o 
   3   4  10       68.48       57.05      9.04 o 
   4   4  10       58.62       52.00      6.71 o 
   5   4  10        5.92        4.02      1.83 o 
   6   4  10       24.01       14.98      4.81 o 
   7   4  10       15.83       13.09      4.20 o 
   8   4  10       22.41       30.81      3.96 o 
   0   5  10      168.92      163.22      2.95 o 
   1   5  10      238.47      240.25     11.91 o 
   2   5  10      148.74      151.00      4.11 o 
   3   5  10       46.51       41.48      2.56 o 
   4   5  10        7.67        7.85      1.70 o 
   5   5  10       72.53       61.66      7.69 o 
   6   5  10        6.69        4.14      2.37 o 
   7   5  10        0.06        1.34      1.83 o 
   8   5  10        6.11        8.03      3.77 o 
   0   6  10        2.72        3.83      1.46 o 
   1   6  10       33.58       35.17      3.47 o 
   2   6  10       49.29       48.56      3.05 o 
   3   6  10      143.99      142.07      4.29 o 
   4   6  10       19.73       19.91      2.98 o 
   5   6  10        7.77        5.36      2.43 o 
   6   6  10       17.75       14.49      3.59 o 
   7   6  10        1.86        3.83      1.83 o 
   0   7  10       31.31       34.12      4.20 o 
   1   7  10       18.48       14.86      2.56 o 
   2   7  10       16.39       16.32      2.25 o 
   3   7  10       19.42       17.23      2.37 o 
   4   7  10       10.26       11.69      2.80 o 
   5   7  10       27.17       24.49      3.11 o 
   6   7  10       15.98       16.07      3.35 o 
   7   7  10        2.35        3.59      2.80 o 
   0   8  10        7.72        6.76      2.07 o 
   1   8  10        0.68        0.97      2.01 o 
   2   8  10        3.43        3.77      1.28 o 
   3   8  10        4.05        5.23      1.52 o 
   4   8  10        6.56        7.61      2.31 o 
   5   8  10       25.17       25.52      4.02 o 
   6   8  10       11.47       13.27      4.08 o 
   0   9  10        2.51        2.37      2.13 o 
   1   9  10        1.28        0.73      1.89 o 
   2   9  10        2.53        4.32      1.83 o 
   3   9  10        6.64        6.51      1.64 o 
   4   9  10        0.77        1.03      1.70 o 
   5   9  10        0.66        0.43      2.01 o 
   0  10  10        3.49        6.57      1.89 o 
   1  10  10        0.92        1.34      2.25 o 
   2  10  10        0.49        1.64      1.70 o 
   3  10  10        5.46        3.71      2.92 o 
   4  10  10        8.58        9.19      2.31 o 
   0  11  10        4.44        5.66      2.13 o 
   1  11  10        7.96        8.34      2.62 o 
   2  11  10        2.53        2.07      2.74 o 
   1   0  11       49.57       47.31      1.59 o 
   2   0  11      402.32      400.89     18.04 o 
   3   0  11       82.45       75.94      3.06 o 
   4   0  11        2.50        0.79      1.64 o 
   5   0  11      300.57      293.77      7.48 o 
   6   0  11        3.23        1.40      1.76 o 
   7   0  11       10.70       11.20      3.23 o 
   8   0  11       13.42       13.51      3.17 o 
   0   1  11       46.92       44.98      2.01 o 
   1   1  11       79.71       77.44      4.59 o 
   2   1  11       17.21       15.77      2.13 o 
   3   1  11        4.62        1.22      2.68 o 
   4   1  11      209.08      214.71      4.31 o 
   5   1  11      104.91      100.26      3.55 o 
   6   1  11        7.46        7.91      2.25 o 
   7   1  11        2.66        2.92      1.52 o 
   8   1  11       26.36       29.23      6.70 o 
   0   2  11       80.22       81.41     18.72 o 
   1   2  11        1.66        2.92      1.70 o 
   2   2  11      363.10      372.27     13.44 o 
   3   2  11        1.16        1.28      1.70 o 
   4   2  11       28.55       27.05      2.68 o 
   5   2  11      306.70      297.97     11.93 o 
   6   2  11        5.12        4.38      3.47 o 
   7   2  11        2.88        4.69      2.80 o 
   8   2  11       10.50       11.38      3.16 o 
   0   3  11      260.73      287.36     12.31 o 
   1   3  11      168.28      163.43      5.96 o 
   2   3  11       16.33       10.66      1.89 o 
   3   3  11      186.55      183.98      6.46 o 
   4   3  11      256.98      258.43     22.20 o 
   5   3  11       21.45       21.38      4.51 o 
   6   3  11        3.28        5.23      2.68 o 
   7   3  11        3.69        6.33      1.83 o 
   8   3  11       26.77       31.12      3.11 o 
   0   4  11       20.36       21.50      1.10 o 
   1   4  11       15.91       16.62      1.77 o 
   2   4  11      367.18      367.28      8.64 o 
   3   4  11       63.27       51.04      8.06 o 
   4   4  11       22.43       16.93      3.96 o 
   5   4  11      154.20      128.29     22.13 o 
   6   4  11        4.08        2.49      1.40 o 
   7   4  11        1.67        1.22      1.89 o 
   8   4  11        9.40        9.74      2.07 o 
   0   5  11       66.94       66.75      2.14 o 
   1   5  11       79.94       83.78      4.89 o 
   2   5  11       73.47       64.32      2.87 o 
   3   5  11      201.92      192.74      8.98 o 
   4   5  11       33.67       34.80      4.45 o 
   5   5  11        1.44        1.40      1.58 o 
   6   5  11        5.77        3.83      2.62 o 
   7   5  11        5.40        7.36      1.58 o 
   0   6  11       26.54       24.61      3.11 o 
   1   6  11       46.99       45.92      3.66 o 
   2   6  11       31.27       30.10      2.01 o 
   3   6  11        9.35        8.22      2.56 o 
   4   6  11        5.76        4.56      1.89 o 
   5   6  11       36.16       32.54      4.27 o 
   6   6  11        1.12        0.73      2.07 o 
   7   6  11        4.03        4.44      2.01 o 
   0   7  11        3.49        3.96      1.28 o 
   1   7  11        6.62        6.39      1.70 o 
   2   7  11        9.67        8.52      1.22 o 
   3   7  11       26.36       24.37      2.68 o 
   4   7  11       24.06       25.09      1.95 o 
   5   7  11        1.59        2.68      2.07 o 
   6   7  11        3.36        2.31      2.19 o 
   0   8  11        4.32        3.53      2.49 o 
   1   8  11       24.82       22.72      5.85 o 
   2   8  11        0.88        1.76      2.01 o 
   3   8  11        2.76        3.41      1.64 o 
   4   8  11        9.54       11.50      3.90 o 
   5   8  11       39.94       35.22      4.63 o 
   6   8  11        5.69        5.35      3.83 o 
   0   9  11        2.62        0.06      2.98 o 
   1   9  11        5.34        5.48      2.37 o 
   2   9  11        7.18        5.96      3.04 o 
   3   9  11        4.31        4.14      2.31 o 
   4   9  11       22.94       25.76      3.35 o 
   5   9  11        0.11        0.61      3.77 o 
   0  10  11        1.73        0.12      3.04 o 
   1  10  11        1.90        3.29      2.07 o 
   2  10  11        7.31        6.88      2.37 o 
   3  10  11        7.00        6.69      3.10 o 
   0  11  11        2.91        4.02      2.62 o 
   1  11  11        6.54        8.34      3.16 o 
   0   0  12       29.21       30.48      1.46 o 
   1   0  12        1.76        0.37      0.79 o 
   2   0  12       91.58       89.69      6.42 o 
   3   0  12       24.93       23.40      1.28 o 
   4   0  12      146.21      141.22      6.75 o 
   5   0  12        8.30       14.36      2.25 o 
   6   0  12        1.56       -0.12      1.70 o 
   7   0  12        0.07        1.10      2.25 o 
   8   0  12       13.78       10.17      6.70 o 
   0   1  12      213.74      194.81      5.55 o 
   1   1  12       22.06       22.60      1.64 o 
   2   1  12       85.42       86.90      3.67 o 
   3   1  12       15.57        5.60      4.63 o 
   4   1  12      135.27      119.07      5.15 o 
   5   1  12      171.10      200.52      3.80 o 
   6   1  12       19.51       18.57      1.58 o 
   7   1  12       45.47       46.63      4.08 o 
   8   1  12       12.80       12.60      3.90 o 
   0   2  12        7.03        7.36      1.64 o 
   1   2  12       33.85       29.87      2.50 o 
   2   2  12      338.54      338.33     13.65 o 
   3   2  12      142.35      148.04     11.35 o 
   4   2  12       39.01       40.30      3.84 o 
   5   2  12       19.36       20.16      3.11 o 
   6   2  12       14.22       15.22      1.70 o 
   7   2  12        1.79        1.52      2.31 o 
   8   2  12       21.00       20.70      4.38 o 
   0   3  12       13.71       13.82      0.91 o 
   1   3  12       41.39       43.12      2.44 o 
   2   3  12      640.26      628.30     21.06 o 
   3   3  12       62.09       56.04      4.64 o 
   4   3  12       72.50       69.61      5.56 o 
   5   3  12       31.32       28.52      1.65 o 
   6   3  12       13.28       12.72      2.56 o 
   7   3  12        3.01        2.43      2.25 o 
   8   3  12       17.07       19.48      2.92 o 
   0   4  12        2.18        2.13      0.67 o 
   1   4  12      212.82      202.74      7.20 o 
   2   4  12      185.27      182.46      7.19 o 
   3   4  12       23.15       19.55      3.53 o 
   4   4  12       24.77       21.99      3.53 o 
   5   4  12       12.05        8.34      3.59 o 
   6   4  12        4.52        2.01      2.56 o 
   7   4  12        5.08        6.45      2.80 o 
   0   5  12       58.47       57.86      2.32 o 
   1   5  12        6.06        8.15      1.83 o 
   2   5  12      148.71      137.64      6.74 o 
   3   5  12       16.41       15.34      3.17 o 
   4   5  12       15.81       15.16      3.29 o 
   5   5  12       43.20       30.17     10.24 o 
   6   5  12        0.49        1.28      2.07 o 
   7   5  12        7.61        9.01      2.80 o 
   0   6  12        2.27        1.46      1.28 o 
   1   6  12       59.96       52.24      3.42 o 
   2   6  12        4.72        5.17      2.01 o 
   3   6  12       14.96       16.01      3.17 o 
   4   6  12       23.65       24.91      2.86 o 
   5   6  12        0.83        1.70      2.13 o 
   6   6  12        7.74        8.40      2.86 o 
   7   6  12       11.66       14.67      2.80 o 
   0   7  12       67.14       65.49      9.40 o 
   1   7  12        1.02        2.25      1.52 o 
   2   7  12       10.40       11.81      3.29 o 
   3   7  12        6.14        4.08      2.62 o 
   4   7  12       40.79       43.33      2.68 o 
   5   7  12       29.90       27.72      6.82 o 
   6   7  12        1.35        1.58      2.98 o 
   0   8  12        0.79        1.03      1.10 o 
   1   8  12       18.70       16.74      3.47 o 
   2   8  12       13.03       13.03      2.62 o 
   3   8  12       21.49       20.95      3.78 o 
   4   8  12        4.53        3.10      2.19 o 
   5   8  12        0.31       -0.12      2.01 o 
   0   9  12       22.00       32.21      3.17 o 
   1   9  12        6.22        5.23      2.80 o 
   2   9  12        3.68        3.65      2.07 o 
   3   9  12        4.50        5.17      2.07 o 
   4   9  12       12.52       11.26      2.74 o 
   0  10  12        2.27        5.23      3.04 o 
   1  10  12        2.82        5.42      2.68 o 
   2  10  12        6.76        9.55      3.83 o 
   3  10  12        5.20        6.09      2.13 o 
   1   0  13      212.86      206.37      4.62 o 
   2   0  13      584.58      569.08     21.24 o 
   3   0  13       25.74       24.37      1.64 o 
   4   0  13       48.96       49.04      1.77 o 
   5   0  13       14.94        8.89      2.44 o 
   6   0  13       36.06       36.93      3.05 o 
   7   0  13        1.34        1.64      1.89 o 
   8   0  13        3.01        5.23      3.29 o 
   0   1  13        1.02        0.55      1.89 o 
   1   1  13       64.74       66.99      2.99 o 
   2   1  13       36.83       36.46      2.32 o 
   3   1  13       65.29       63.50      7.45 o 
   4   1  13       82.09       90.60      4.40 o 
   5   1  13        7.42       10.53      1.76 o 
   6   1  13       10.28       11.20      1.89 o 
   7   1  13        0.96       -0.49      2.07 o 
   8   1  13       55.34       54.02      9.51 o 
   0   2  13       68.42       67.31      3.42 o 
   1   2  13      137.82      129.94      5.15 o 
   2   2  13      212.23      194.34     10.77 o 
   3   2  13        1.02        0.73      1.34 o 
   4   2  13       22.87       23.94      2.13 o 
   5   2  13        9.12       10.83      2.31 o 
   6   2  13        5.91        7.30      2.07 o 
   7   2  13        0.83        1.22      2.49 o 
   8   2  13       17.98       23.20      6.76 o 
   0   3  13        0.20        0.30      1.64 o 
   1   3  13       10.86       11.87      1.95 o 
   2   3  13       54.34       50.58      5.06 o 
   3   3  13       78.60       72.27      4.76 o 
   4   3  13      110.78      100.99     16.09 o 
   5   3  13        1.44        0.79      1.40 o 
   6   3  13        9.81        6.09      2.80 o 
   7   3  13        2.01        1.58      1.76 o 
   0   4  13      139.23      137.91      2.45 o 
   1   4  13       36.86       32.43      1.46 o 
   2   4  13      230.47      214.50      8.68 o 
   3   4  13       82.82       67.32     10.57 o 
   4   4  13       24.03       18.94      5.79 o 
   5   4  13        2.37        1.95      2.01 o 
   6   4  13       27.95       32.34      4.57 o 
   7   4  13        5.73        8.03      2.43 o 
   0   5  13       23.13       22.17      1.89 o 
   1   5  13       54.36       53.69      2.20 o 
   2   5  13       32.17       31.44      2.38 o 
   3   5  13      127.21      123.16      9.37 o 
   4   5  13        5.17        5.84      1.89 o 
   5   5  13        3.27        3.10      2.01 o 
   6   5  13        4.47        6.02      2.19 o 
   7   5  13        2.19        3.04      1.83 o 
   0   6  13       30.33       34.91      2.01 o 
   1   6  13       80.89       78.48      8.12 o 
   2   6  13       54.61       49.59      4.09 o 
   3   6  13       64.19       59.74      8.05 o 
   4   6  13        7.62        8.82      2.86 o 
   5   6  13       26.47       22.66      5.06 o 
   6   6  13       30.79       34.54      4.26 o 
   0   7  13       24.79       25.03      4.69 o 
   1   7  13       15.39       13.03      3.90 o 
   2   7  13       10.06        8.76      2.74 o 
   3   7  13        7.84        8.03      2.01 o 
   4   7  13        8.91        9.62      2.43 o 
   5   7  13        0.72        1.58      1.70 o 
   6   7  13        2.69        0.43      2.13 o 
   0   8  13        1.62        1.83      1.58 o 
   1   8  13        9.40       10.10      3.04 o 
   2   8  13        6.44        5.48      1.89 o 
   3   8  13        4.24        2.86      1.89 o 
   4   8  13        9.44       10.10      2.62 o 
   5   8  13        6.63        8.76      2.56 o 
   0   9  13       22.68       28.93      4.38 o 
   1   9  13        6.35        6.33      3.10 o 
   2   9  13        5.75        6.51      1.76 o 
   3   9  13       11.71       13.69      2.25 o 
   4   9  13        4.28        4.26      3.53 o 
   0  10  13        8.06        6.02      3.29 o 
   1  10  13        1.46        1.28      3.35 o 
   0   0  14      105.32      102.57      2.94 o 
   1   0  14        0.88        1.70      1.28 o 
   2   0  14       46.85       45.44      2.32 o 
   3   0  14       60.24       63.35      4.21 o 
   4   0  14       43.90       46.21      2.26 o 
   5   0  14       10.50       16.74      1.28 o 
   6   0  14        1.90        5.17      1.64 o 
   7   0  14        3.81        4.32      2.25 o 
   0   1  14      119.76      118.57      3.86 o 
   1   1  14      394.45      384.97     10.75 o 
   2   1  14       65.10       60.26      2.93 o 
   3   1  14       12.65       12.91      2.62 o 
   4   1  14       38.29       37.61      2.80 o 
   5   1  14        1.81        1.76      1.64 o 
   6   1  14        7.62        7.67      2.43 o 
   7   1  14        3.24        4.14      2.43 o 
   0   2  14       27.72       30.10      2.86 o 
   1   2  14       76.66       71.84      4.52 o 
   2   2  14       86.54       84.28      4.28 o 
   3   2  14       65.19       62.38      5.92 o 
   4   2  14       20.32       23.38      1.89 o 
   5   2  14       18.96       22.59      2.44 o 
   6   2  14        2.05        3.35      2.01 o 
   7   2  14       17.04       16.74      2.50 o 
   0   3  14       44.19       42.81      1.83 o 
   1   3  14      127.48      128.13      7.35 o 
   2   3  14      223.12      219.86     17.11 o 
   3   3  14        5.13        5.42      2.07 o 
   4   3  14       17.02        7.00      8.59 o 
   5   3  14       18.01       16.62      3.47 o 
   6   3  14       12.65       10.65      2.01 o 
   7   3  14        5.31        5.35      2.86 o 
   0   4  14       14.44       14.25      1.83 o 
   1   4  14       56.34       55.83      2.44 o 
   2   4  14       89.19       84.94      5.74 o 
   3   4  14       27.78       24.85      5.36 o 
   4   4  14       20.13       17.35      3.96 o 
   5   4  14        8.09        7.55      2.86 o 
   6   4  14        2.86        4.32      2.31 o 
   7   4  14       27.33       32.16      2.44 o 
   0   5  14        6.32        6.88      3.23 o 
   1   5  14        2.61        2.19      1.76 o 
   2   5  14       26.33       27.47      3.11 o 
   3   5  14        3.51        3.53      3.35 o 
   4   5  14        1.61        0.85      2.56 o 
   5   5  14        9.06       10.96      2.62 o 
   6   5  14        8.14       10.22      1.95 o 
   0   6  14        2.72        1.64      2.19 o 
   1   6  14       13.88       13.15      2.44 o 
   2   6  14       28.53       24.06      5.24 o 
   3   6  14       49.49       46.52      4.21 o 
   4   6  14        6.90        6.27      2.13 o 
   5   6  14        3.44        5.35      3.10 o 
   6   6  14        1.14        1.16      1.76 o 
   0   7  14       37.75       31.45      4.33 o 
   1   7  14       36.53       30.10      5.73 o 
   2   7  14       13.37       13.03      2.92 o 
   3   7  14        2.31        2.86      2.07 o 
   4   7  14       16.68       15.04      4.63 o 
   5   7  14        1.03        0.24      2.80 o 
   0   8  14        8.76        8.70      3.35 o 
   1   8  14       10.76       10.35      2.07 o 
   2   8  14       12.19       11.81      3.96 o 
   3   8  14       29.99       27.84      4.87 o 
   4   8  14        0.03        0.73      2.19 o 
   0   9  14        5.80        8.15      2.62 o 
   1   9  14       24.87       27.16      2.98 o 
   2   9  14       25.12       27.04      5.30 o 
   3   9  14        7.22        8.15      3.83 o 
   1   0  15      238.07      233.31      9.30 o 
   2   0  15      384.48      361.36      7.63 o 
   3   0  15       49.46       47.45      1.59 o 
   4   0  15        5.10        3.41      1.34 o 
   5   0  15       37.60       35.53      2.07 o 
   6   0  15        0.12       -1.64      1.64 o 
   7   0  15        2.99        3.71      2.07 o 
   0   1  15        0.04       -0.12      1.10 o 
   1   1  15        9.90       10.90      1.83 o 
   2   1  15        4.72        4.50      1.22 o 
   3   1  15      104.21       95.64     12.35 o 
   4   1  15        1.54        1.03      2.43 o 
   5   1  15        4.23        6.45      1.89 o 
   6   1  15       12.43       15.52      2.31 o 
   7   1  15        5.34        6.15      2.62 o 
   0   2  15        4.60        4.08      1.46 o 
   1   2  15      113.10      113.20      8.57 o 
   2   2  15      171.85      170.34      6.57 o 
   3   2  15       21.54       20.89      3.59 o 
   4   2  15       26.16       26.50      2.74 o 
   5   2  15       20.14       24.84      2.68 o 
   6   2  15        0.93        0.73      2.98 o 
   7   2  15        4.08        4.20      2.43 o 
   0   3  15       28.51       27.23      1.83 o 
   1   3  15       34.34       30.78      3.05 o 
   2   3  15       54.98       54.66      4.88 o 
   3   3  15       18.43       19.24      2.50 o 
   4   3  15        9.05        6.27      3.35 o 
   5   3  15        1.32        1.16      1.89 o 
   6   3  15        0.36        1.03      1.70 o 
   7   3  15        7.09        9.98      2.62 o 
   0   4  15        0.00       -1.28      1.52 o 
   1   4  15       54.40       58.80      3.54 o 
   2   4  15       22.02       21.68      2.25 o 
   3   4  15        6.65        7.42      4.50 o 
   4   4  15        5.24        5.23      2.68 o 
   5   4  15        2.14        3.22      2.01 o 
   6   4  15        4.03        1.83      2.19 o 
   0   5  15        7.73        7.30      3.29 o 
   1   5  15       15.36       12.12      1.58 o 
   2   5  15       16.95       14.98      2.25 o 
   3   5  15        5.28        4.99      2.49 o 
   4   5  15        6.88        8.58      1.52 o 
   5   5  15        2.25        1.76      1.10 o 
   6   5  15        0.63        1.64      2.19 o 
   0   6  15        0.00        0.67      1.40 o 
   1   6  15       53.33       49.27      6.28 o 
   2   6  15       78.32       74.24     10.26 o 
   3   6  15        7.71        9.86      2.37 o 
   4   6  15        0.88        0.30      2.43 o 
   5   6  15        1.10        2.07      2.49 o 
   0   7  15        0.00       -0.73      2.49 o 
   1   7  15        2.45        3.04      2.25 o 
   2   7  15       11.57        9.80      2.74 o 
   3   7  15        6.90        9.37      2.37 o 
   4   7  15        0.33        2.43      1.83 o 
   0   8  15        8.82       10.22      1.70 o 
   1   8  15        2.66        3.83      1.89 o 
   2   8  15       19.33       20.82      3.53 o 
   3   8  15        1.85        3.71      2.49 o 
   0   9  15        1.62        0.73      1.89 o 
   1   9  15       11.41       13.63      3.71 o 
   0   0  16      105.41      105.25      6.60 o 
   1   0  16       25.72       27.84      1.83 o 
   2   0  16      136.07      124.07      8.82 o 
   3   0  16       12.87       16.07      2.50 o 
   4   0  16       29.35       32.90      1.40 o 
   5   0  16        3.94        1.28      2.86 o 
   6   0  16        1.50        1.70      1.76 o 
   0   1  16        0.56        0.91      1.70 o 
   1   1  16       23.35       25.22      1.95 o 
   2   1  16       99.97       95.12      9.66 o 
   3   1  16       38.83       34.74      6.16 o 
   4   1  16        2.94        2.01      2.13 o 
   5   1  16        1.85        2.49      2.07 o 
   6   1  16        0.22        1.28      2.49 o 
   0   2  16       23.76       22.60      2.50 o 
   1   2  16        6.75        5.96      1.46 o 
   2   2  16       70.61       71.85      3.42 o 
   3   2  16       27.66       28.26      3.59 o 
   4   2  16       10.81       11.14      2.80 o 
   5   2  16        0.94        1.52      1.58 o 
   6   2  16        5.80        7.30      2.56 o 
   0   3  16       23.87       21.56      1.83 o 
   1   3  16       40.57       38.89      4.14 o 
   2   3  16       35.20       32.11      2.68 o 
   3   3  16        7.79        5.05      1.89 o 
   4   3  16       22.27       25.03      1.83 o 
   5   3  16       17.51       15.53      2.80 o 
   6   3  16        0.08        0.43      2.31 o 
   0   4  16        0.45        1.10      2.01 o 
   1   4  16        3.95        4.26      2.19 o 
   2   4  16        1.68        2.07      1.76 o 
   3   4  16       14.55       17.59      2.92 o 
   4   4  16       38.79       31.20      8.47 o 
   5   4  16        3.88        7.85      2.74 o 
   6   4  16        6.70        8.52      2.74 o 
   0   5  16        0.56        0.97      1.52 o 
   1   5  16       10.53        7.61      2.13 o 
   2   5  16        6.71        7.30      1.83 o 
   3   5  16        7.70        6.82      2.86 o 
   4   5  16        7.47        9.98      2.37 o 
   5   5  16        6.36        4.69      3.29 o 
   0   6  16        7.13        6.39      1.76 o 
   1   6  16        4.10        4.75      1.76 o 
   2   6  16       48.21       51.39      6.04 o 
   3   6  16        6.01        5.36      2.19 o 
   4   6  16       11.98       17.65      2.92 o 
   0   7  16        1.12        1.64      2.25 o 
   1   7  16        0.08       -0.37      1.89 o 
   2   7  16        1.76        1.28      2.49 o 
   3   7  16       21.14       18.75      5.11 o 
   4   7  16        0.32        0.73      2.07 o 
   0   8  16        2.13        1.58      2.62 o 
   1   8  16        2.45        3.22      2.62 o 
   2   8  16       31.90       32.28      5.79 o 
   1   0  17        0.10        0.37      1.40 o 
   2   0  17       79.25       70.52      7.45 o 
   3   0  17       96.55       99.90      3.73 o 
   4   0  17        0.00       -1.52      2.25 o 
   5   0  17        8.01        9.80      1.58 o 
   6   0  17        0.02       -0.37      3.59 o 
   0   1  17       15.17       13.94      1.83 o 
   1   1  17       13.38       14.55      1.77 o 
   2   1  17       20.22       17.42      3.35 o 
   3   1  17       53.50       57.81      4.82 o 
   4   1  17       22.09       28.44      3.04 o 
   5   1  17        4.10        6.33      2.13 o 
   6   1  17        0.80        0.61      2.86 o 
   0   2  17       13.02       15.89      2.37 o 
   1   2  17        1.73        0.61      1.34 o 
   2   2  17       42.43       43.10      2.99 o 
   3   2  17       32.36       28.94      6.03 o 
   4   2  17        0.61        1.70      1.58 o 
   5   2  17        2.40        4.75      2.31 o 
   6   2  17        0.47        1.46      1.70 o 
   0   3  17       23.17       20.83      2.13 o 
   1   3  17        7.52        6.69      1.28 o 
   2   3  17        3.32        4.44      1.64 o 
   3   3  17       27.66       26.25      5.18 o 
   4   3  17        6.51        5.42      1.95 o 
   5   3  17       13.22       11.81      3.23 o 
   0   4  17        5.52        7.06      1.95 o 
   1   4  17        3.90        3.29      1.76 o 
   2   4  17        8.54        9.49      2.68 o 
   3   4  17       11.90       14.43      3.23 o 
   4   4  17        0.14        0.91      2.37 o 
   5   4  17        3.60        3.96      5.72 o 
   0   5  17        2.32        2.37      1.52 o 
   1   5  17        4.67        6.27      1.89 o 
   2   5  17       19.03       17.66      3.04 o 
   3   5  17       17.31       17.05      3.23 o 
   4   5  17        4.52        4.69      2.49 o 
   0   6  17       19.38       21.19      3.11 o 
   1   6  17        1.85        1.70      2.01 o 
   2   6  17       21.13       23.02      3.47 o 
   3   6  17        0.19       -0.37      2.43 o 
   4   6  17        0.41        0.61      2.49 o 
   0   7  17        0.97        1.95      2.31 o 
   1   7  17       14.65       15.89      3.53 o 
   2   7  17        5.20        4.62      2.80 o 
   0   0  18       16.16       18.57      1.77 o 
   1   0  18        4.47        3.47      1.83 o 
   2   0  18       24.79       22.72      4.57 o 
   3   0  18       52.11       53.47      4.45 o 
   4   0  18        0.92       -1.16      1.70 o 
   5   0  18       12.14       12.78      3.35 o 
   0   1  18       37.83       40.71      2.99 o 
   1   1  18       12.19       11.63      1.70 o 
   2   1  18       32.30       29.12      3.23 o 
   3   1  18        1.77       -0.24      1.70 o 
   4   1  18        0.21       -0.79      1.64 o 
   5   1  18        1.47        1.16      2.01 o 
   0   2  18       20.15       19.30      2.98 o 
   1   2  18        9.23       10.65      2.01 o 
   2   2  18       20.12       18.33      2.01 o 
   3   2  18       13.81       13.94      2.31 o 
   4   2  18       14.42       17.17      2.74 o 
   5   2  18        3.44        3.35      1.83 o 
   0   3  18       15.73       15.83      1.70 o 
   1   3  18       16.52       18.75      1.89 o 
   2   3  18        4.10        4.26      2.86 o 
   3   3  18        8.98        6.76      2.50 o 
   4   3  18        5.13        5.11      2.19 o 
   5   3  18        6.80        8.58      2.19 o 
   0   4  18        0.78        1.28      2.43 o 
   1   4  18        3.49        4.26      1.95 o 
   2   4  18        5.70        5.48      1.46 o 
   3   4  18        1.71        1.34      1.83 o 
   4   4  18       22.31       25.39      2.86 o 
   0   5  18        2.30        2.92      1.10 o 
   1   5  18        3.00        3.29      2.13 o 
   2   5  18        3.47        3.96      1.70 o 
   3   5  18        1.54        2.07      2.19 o 
   0   6  18        2.79        2.37      3.10 o 
   1   6  18        7.60        8.09      3.29 o 
   2   6  18        1.29        1.16      2.92 o 
   0   7  18        2.32        9.00      3.77 o 
   1   0  19        3.45        4.44      1.95 o 
   2   0  19        0.75        0.79      1.46 o 
   3   0  19       32.10       44.35      5.36 o 
   4   0  19       27.02       25.82      2.01 o 
   0   1  19        3.17        4.75      2.31 o 
   1   1  19        9.80        9.56      2.13 o 
   2   1  19       17.53       19.36      3.90 o 
   3   1  19        1.76        2.80      2.07 o 
   4   1  19       17.24       24.17      4.57 o 
   0   2  19       12.77       13.03      1.70 o 
   1   2  19        4.80        5.42      2.56 o 
   2   2  19       16.24       18.26      2.98 o 
   3   2  19       18.48       22.47      3.23 o 
   4   2  19       34.60       35.64      3.47 o 
   0   3  19        0.45        1.64      1.76 o 
   1   3  19        1.01        1.46      1.46 o 
   2   3  19        3.35        2.74      2.49 o 
   3   3  19        0.98        2.07      2.13 o 
   4   3  19        8.68       10.10      4.02 o 
   0   4  19       14.06       13.33      1.95 o 
   1   4  19        0.78        1.46      1.64 o 
   2   4  19        4.60        4.38      2.80 o 
   3   4  19        2.00        2.01      2.07 o 
   0   5  19        0.47        0.67      2.07 o 
   1   5  19        1.50        1.89      2.25 o 
   2   5  19        8.90       11.02      2.50 o 
   0   0  20        0.01       -0.37      3.29 o 
   1   0  20        6.07        8.88      1.46 o 
   2   0  20        4.72        8.09      2.80 o 
   3   0  20       61.70       70.62      6.71 o 
   0   1  20        1.76        0.79      2.49 o 
   1   1  20        4.84        4.75      1.70 o 
   2   1  20       18.29       20.52      2.62 o 
   3   1  20       16.87       20.33      2.25 o 
   0   2  20        0.77        1.16      2.25 o 
   1   2  20        3.87        2.68      2.01 o 
   2   2  20        7.55        8.28      2.37 o 
   3   2  20       23.08       27.10      2.92 o 
   0   3  20        0.00        0.55      1.76 o 
   1   3  20        0.71       -0.79      1.83 o 
   2   3  20        4.45        4.93      1.46 o 
   0   4  20        0.02       -0.49      1.76 o 
   1   4  20        1.96        1.40      1.70 o 
   1   0  21        7.22        9.01      2.62 o 
   2   0  21        4.78        5.05      3.83 o 
   0   1  21        1.12        0.67      2.86 o 
   1   1  21        1.33        1.76      2.68 o 
   0   2  21        0.34        0.24      2.19 o 
   1   2  21        2.98        2.92      2.43 o 
                                                 
